# Supplementary material for: Efficient differentiation of human iPSCs into Leydig-like cells capable of long-term stable secretion of testosterone
Source: Stem Cell Reports. 2025 Jan 16;20(2):102392. doi: 10.1016/j.stemcr.2024.102392 (PMC11864132; doi:10.1016/j.stemcr.2024.102392)
Supplement: Table S1. Testosterone concentrations [file mmc2.xlsx]

## Sheet: Testosterone
Tet-On Conventional				Tet-On Improved				Tet-Off Improved				Medium
No	Testosterone (ng/mL)	Day of peak value of T		No	Testosterone (ng/mL)	Day of peak value of T		No	Testosterone (ng/mL)	Day of peak value of T		No	Testosterone (ng/mL)
1	2.36	21		1	165	15		1	126	18		1	0.03
2	3.82	22		2	214	15		2	450	18		2	0.07
3	16.4	22		3	147	16		3	545	19		3	0.08
4	8.09	28		4	228	17		4	585	19		4	0.07
5	14.8	28		5	123	18		5	278	20		5	0.08
6	22.4	28		6	196	18		6	106	21		6	0.07
7	19.3	29		7	117	18		7	234	25		average	0.0666667
8	27.1	29		8	81	18		8	296	25
9	14	35		9	339	18		9	430	25
10	14.6	37		10	89.1	19		10	256	27
average	14.287			11	244	20		11	314	27
				12	332	21		12	267	28
				13	149	22		13	398	32
				14	68	22		14	385	32
				15	189	23		15	148	33
				16	202	23		16	199	34
				17	218	26		17	177	34
					182.418			18	153	35
								19	361	36
								20	456	36
								21	460	59
								22	469	67
								23	413	80
								24	180	90
								average	320.25
