# Supplementary material for: Efficient differentiation of human iPSCs into Leydig-like cells capable of long-term stable secretion of testosterone
Source: Stem Cell Reports. 2025 Jan 16;20(2):102392. doi: 10.1016/j.stemcr.2024.102392 (PMC11864132; doi:10.1016/j.stemcr.2024.102392)
Supplement: Table S2. Genes Upregulated in LLCs [file mmc3.xlsx]

## Sheet: Tet-On
Gene ID	iPSC(normalized)	TetON_day14(normalized)	Gene Symbol	Aliases	Entrez ID	Ensembl ID	GO Accession	Chromosome	DBXrefs	Description	End	Gene Type	Start	Strand			source	term_name	term_id	adjusted_p_value	negative_log10_of_adjusted_p_value	term_size	query_size	intersection_size	effective_domain_size	intersections
5972	0	13.6252	REN	HNFJ2	5972	ENSG00000143839	GO:0001822|GO:0001823|GO:0002003|GO:0002018|GO:0004190|GO:0005102|GO:0005159|GO:0005576|GO:0005615|GO:0005737|GO:0005886|GO:0006508|GO:0008217|GO:0008233|GO:0008584|GO:0009755|GO:0030163|GO:0032496|GO:0035690|GO:0035902|GO:0042756|GO:0043408|GO:0045177|GO:0048469|GO:0050435|GO:0051591|GO:0070305	chr1	MIM:179820|HGNC:HGNC:9958|Vega:OTTHUMG00000036059	renin	204166337	protein-coding	204154816	-			WP	Heart development	WP:WP1591	0.000327681	3.48455	46	141	8	7364	BHLHE40,GATA4,GATA6,HAND1,HAND2,HEY1,PITX2,TBX2
283120	1.00859	13.2252	H19	ASM|ASM1|BWS|D11S813E|LINC00008|NCRNA00008|WT2	283120	ENSG00000130600		chr11	MIM:103280|HGNC:HGNC:4713	H19, imprinted maternally expressed transcript (non-protein coding)	2001466	ncRNA	1995176	-			WP	Adipogenesis	WP:WP236	0.000845296	3.07299	128	141	12	7364	DLK1,CDKN1A,CEBPA,CEBPD,CNTFR,EPAS1,GATA4,IL6ST,LIF,SERPINE1,TGFB1,TWIST1
6750	0	13.031	SST	SMST	6750	ENSG00000157005	GO:0005179|GO:0005576|GO:0005615|GO:0006972|GO:0007166|GO:0007186|GO:0007267|GO:0007268|GO:0007584|GO:0007586|GO:0008285|GO:0008628|GO:0009408|GO:0010447|GO:0030334|GO:0042493|GO:0043025|GO:0043200|GO:0048545	chr3	MIM:182450|HGNC:HGNC:11329|Vega:OTTHUMG00000156462	somatostatin	187670413	protein-coding	187668906	-			WP	Classical pathway of steroidogenesis with glucocorticoid and mineralocorticoid metabolism	WP:WP4523	0.00193187	2.71402	17	141	5	7364	CYP11A1,CYP11B1,CYP17A1,HSD3B2,STAR
8788	1.57547	12.8968	DLK1	DLK|DLK-1|Delta1|FA1|PREF1|Pref-1|ZOG|pG2	8788	ENSG00000185559	GO:0003674|GO:0005509|GO:0005615|GO:0016021|GO:0030154|GO:0045746	chr14	MIM:176290|HGNC:HGNC:2907|Vega:OTTHUMG00000171600	delta like non-canonical Notch ligand 1	100738224	protein-coding	100726865	+			WP	miRNA targets in ECM and membrane receptors	WP:WP2911	0.00230732	2.63689	43	141	7	7364	COL3A1,COL5A1,COL6A1,COL6A2,COL6A3,FN1,ITGA1
4502	4.16837	12.4173	MT2A	MT2	4502	ENSG00000125148	GO:0005515|GO:0005634|GO:0005737|GO:0005829|GO:0006878|GO:0006882|GO:0007263|GO:0008144|GO:0008270|GO:0010038|GO:0010273|GO:0035690|GO:0036016|GO:0036018|GO:0045926|GO:0046870|GO:0048143|GO:0048471|GO:0060333|GO:0071294	chr16	MIM:156360|HGNC:HGNC:7406|Vega:OTTHUMG00000133281	metallothionein 2A	56609497	protein-coding	56608566	+			WP	Nuclear receptors meta-pathway	WP:WP2882	0.00317971	2.49761	307	141	18	7364	IGFBP1,ACKR3,AMIGO2,ANGPTL4,ANKRD1,APOA1,APOA2,BHLHE40,GSTA1,GSTA2,HGF,PDK4,SLC2A13,SNAI2,SRPX2,TGFB1,TGFBR3,TNFAIP3
3123	5.01542	12.0071	HLA-DRB1	DRB1|HLA-DR1B|HLA-DRB|SS1	3123	ENSG00000196126	GO:0000139|GO:0002506|GO:0005765|GO:0005886|GO:0009986|GO:0012507|GO:0016020|GO:0019886|GO:0023026|GO:0030658|GO:0030666|GO:0030669|GO:0031295|GO:0031902|GO:0032588|GO:0042605|GO:0042613|GO:0050852|GO:0060333|GO:0070062|GO:0071556	chr6	MIM:142857|HGNC:HGNC:4948|Vega:OTTHUMG00000031196	major histocompatibility complex, class II, DR beta 1	32589836	protein-coding	32578770	-			WP	miR-509-3p alteration of YAP1/ECM axis	WP:WP3967	0.00351973	2.45349	19	141	5	7364	COL3A1,COL5A1,FN1,SNAI2,TWIST1
949	4.45191	11.9233	SCARB1	CD36L1|CLA-1|CLA1|HDLQTL6|SR-BI|SRB1	949	ENSG00000073060	GO:0001530|GO:0001618|GO:0001786|GO:0001875|GO:0001935|GO:0005215|GO:0005515|GO:0005545|GO:0005765|GO:0005886|GO:0005887|GO:0005901|GO:0006702|GO:0006707|GO:0006898|GO:0008035|GO:0009986|GO:0010595|GO:0010867|GO:0010886|GO:0010899|GO:0015914|GO:0015920|GO:0030169|GO:0030666|GO:0031528|GO:0031663|GO:0032497|GO:0033344|GO:0034185|GO:0034186|GO:0034375|GO:0034383|GO:0034384|GO:0035461|GO:0042060|GO:…	chr12	MIM:601040|HGNC:HGNC:1664|Vega:OTTHUMG00000168544	scavenger receptor class B member 1	124863973	protein-coding	124777628	-			WP	Glucocorticoid receptor pathway	WP:WP2880	0.00522438	2.28196	66	141	8	7364	ACKR3,AMIGO2,ANGPTL4,ANKRD1,BHLHE40,SNAI2,TGFBR3,TNFAIP3
6770	1.32321	11.8579	STAR	STARD1	6770	ENSG00000147465	GO:0005515|GO:0005758|GO:0005829|GO:0006694|GO:0006699|GO:0006700|GO:0006703|GO:0007420|GO:0007584|GO:0008203|GO:0008211|GO:0008584|GO:0009635|GO:0010212|GO:0010288|GO:0010628|GO:0014823|GO:0015485|GO:0016101|GO:0017127|GO:0017143|GO:0018879|GO:0018894|GO:0018958|GO:0018963|GO:0030061|GO:0032367|GO:0032869|GO:0035094|GO:0035457|GO:0042493|GO:0042542|GO:0042747|GO:0043005|GO:0043025|GO:0043524|GO:…	chr8	MIM:600617|HGNC:HGNC:11359|Vega:OTTHUMG00000164058	steroidogenic acute regulatory protein	38151082	protein-coding	38142700	-			WP	Alternative pathway of fetal androgen synthesis	WP:WP4524	0.00886938	2.05211	12	141	4	7364	CYP11A1,CYP17A1,HSD3B2,STAR
4071	0	11.7637	TM4SF1	H-L6|L6|M3S1|TAAL6	4071	ENSG00000169908	GO:0003674|GO:0005887|GO:0008150	chr3	MIM:191155|HGNC:HGNC:11853|Vega:OTTHUMG00000159597	transmembrane 4 L six family member 1	149377781	protein-coding	149369018	-			WP	Orexin receptor pathway	WP:WP5094	0.0161878	1.79081	146	141	11	7364	CYP11A1,CYP11B1,HSD3B2,STAR,LDLR,KCNK3,BHLHE40,CDKN1A,CEBPA,CGA,FOSL2
1281	0	11.4732	COL3A1	EDS4A	1281	ENSG00000168542	GO:0001501|GO:0002020|GO:0005178|GO:0005201|GO:0005515|GO:0005576|GO:0005586|GO:0005615|GO:0005788|GO:0007160|GO:0007179|GO:0007229|GO:0007507|GO:0007568|GO:0009314|GO:0009612|GO:0018149|GO:0021987|GO:0030168|GO:0030198|GO:0030199|GO:0030574|GO:0031012|GO:0034097|GO:0035025|GO:0042060|GO:0043588|GO:0046332|GO:0046872|GO:0048407|GO:0048565|GO:0050776|GO:0050777|GO:0060414|GO:0071230|GO:0097435|GO:…	chr2	MIM:120180|HGNC:HGNC:2201|Vega:OTTHUMG00000132648	collagen type III alpha 1 chain	189012746	protein-coding	188974373	+			WP	Familial hyperlipidemia type 3	WP:WP5110	0.017408	1.75925	14	141	4	7364	LDLR,SCARB1,APOA1,APOA2
3481	0	11.323	IGF2	C11orf43|GRDF|IGF-II|PP9974	3481	ENSG00000167244	GO:0001501|GO:0001503|GO:0001934|GO:0002576|GO:0005158|GO:0005159|GO:0005179|GO:0005515|GO:0005576|GO:0005615|GO:0005886|GO:0006006|GO:0006349|GO:0006355|GO:0007275|GO:0008083|GO:0008284|GO:0008286|GO:0030546|GO:0031093|GO:0038028|GO:0042104|GO:0043085|GO:0043410|GO:0043539|GO:0044267|GO:0045725|GO:0045840|GO:0046628|GO:0050731|GO:0051781|GO:0051897|GO:0070062|GO:0071902|GO:2000273|GO:2000467	chr11	MIM:147470|HGNC:HGNC:5466|Vega:OTTHUMG00000009395	insulin like growth factor 2	2149603	protein-coding	2129112	-
1291	5.21526	11.1887	COL6A1	BTHLM1|OPLL|UCHMD1	1291	ENSG00000142156	GO:0001649|GO:0005576|GO:0005578|GO:0005589|GO:0005615|GO:0005765|GO:0005788|GO:0007155|GO:0016020|GO:0030198|GO:0030574|GO:0031012|GO:0035987|GO:0042383|GO:0043234|GO:0048407|GO:0070062|GO:0070208|GO:0071230	chr21	MIM:120220|HGNC:HGNC:2211|Vega:OTTHUMG00000090440	collagen type VI alpha 1 chain	46005049	protein-coding	45981749	+
116969	3.42973	11.1858	ART5	ARTC5	116969	ENSG00000167311	GO:0003950|GO:0003953|GO:0003956|GO:0005576|GO:0006471|GO:0016020	chr11	MIM:610625|HGNC:HGNC:24049|Vega:OTTHUMG00000011842	ADP-ribosyltransferase 5	3642316	protein-coding	3638506	-
2938	0	11.0833	GSTA1	GST-epsilon|GST2|GSTA1-1|GTH1	2938	ENSG00000243955	GO:0004364|GO:0004602|GO:0005829|GO:0006749|GO:0008152|GO:0030855|GO:0043651|GO:0070062|GO:0098869|GO:1901687	chr6	MIM:138359|HGNC:HGNC:4626|Vega:OTTHUMG00000014861	glutathione S-transferase alpha 1	52803967	protein-coding	52791380	-
3486	5.98518	10.9958	IGFBP3	BP-53|IBP3	3486	ENSG00000146674	GO:0001558|GO:0001649|GO:0001933|GO:0001968|GO:0005515|GO:0005520|GO:0005576|GO:0005615|GO:0005634|GO:0005788|GO:0006468|GO:0006915|GO:0008160|GO:0008285|GO:0009968|GO:0010906|GO:0014912|GO:0016942|GO:0031994|GO:0031995|GO:0042567|GO:0042981|GO:0043065|GO:0043085|GO:0043410|GO:0043567|GO:0043568|GO:0043687|GO:0044267|GO:0044342|GO:0045663|GO:0046872|GO:0048662|GO:0070062	chr7	MIM:146732|HGNC:HGNC:5472|Vega:OTTHUMG00000023769	insulin like growth factor binding protein 3	45921272	protein-coding	45912245	-
94031	1.24283	10.5935	HTRA3	Prsp|Tasp	94031	ENSG00000170801	GO:0001558|GO:0004175|GO:0004252|GO:0005515|GO:0005520|GO:0005576|GO:0006508|GO:0008236|GO:0030512|GO:0030514	chr4	MIM:608785|HGNC:HGNC:30406|Vega:OTTHUMG00000090561	HtrA serine peptidase 3	8307111	protein-coding	8269765	+
25805	3.94208	10.5547	BAMBI	NMA	25805	ENSG00000095739	GO:0005109|GO:0005114|GO:0005737|GO:0005886|GO:0007179|GO:0008284|GO:0008360|GO:0010718|GO:0016021|GO:0016477|GO:0030512|GO:0032092|GO:0035413|GO:0045893|GO:0090263	chr10	MIM:604444|HGNC:HGNC:30251|Vega:OTTHUMG00000017874	BMP and activin membrane bound inhibitor	28682939	protein-coding	28677495	+
1292	4.8092	10.4899	COL6A2	BTHLM1|PP3610|UCMD1	1292	ENSG00000142173	GO:0005515|GO:0005576|GO:0005578|GO:0005581|GO:0005615|GO:0005788|GO:0007155|GO:0009749|GO:0030198|GO:0030574|GO:0031012|GO:0042383|GO:0043234|GO:0070062|GO:0070208|GO:1903561	chr21	MIM:120240|HGNC:HGNC:2212|Vega:OTTHUMG00000090489	collagen type VI alpha 2 chain	46132849	protein-coding	46098119	+
1508	4.61579	10.4768	CTSB	APPS|CPSB	1508	ENSG00000164733	GO:0002224|GO:0004197|GO:0004252|GO:0005515|GO:0005518|GO:0005576|GO:0005615|GO:0005622|GO:0005730|GO:0005739|GO:0005764|GO:0006508|GO:0008233|GO:0008234|GO:0030574|GO:0030855|GO:0036021|GO:0042470|GO:0042981|GO:0043231|GO:0043312|GO:0043394|GO:0046697|GO:0046718|GO:0048471|GO:0050790|GO:0051603|GO:0070062|GO:0097067|GO:1904813	chr8	MIM:116810|HGNC:HGNC:2527|Vega:OTTHUMG00000090799	cathepsin B	11868150	protein-coding	11842525	-
3623	0	10.4085	INHA		3623	ENSG00000123999	GO:0001501|GO:0001541|GO:0001750|GO:0001917|GO:0005102|GO:0005125|GO:0005160|GO:0005179|GO:0005515|GO:0005576|GO:0005737|GO:0007050|GO:0007165|GO:0007166|GO:0007267|GO:0007399|GO:0008083|GO:0008584|GO:0009605|GO:0010862|GO:0030154|GO:0030218|GO:0030509|GO:0034673|GO:0034711|GO:0042127|GO:0042326|GO:0042541|GO:0042981|GO:0043025|GO:0043408|GO:0043512|GO:0043513|GO:0045077|GO:0045578|GO:0045650|GO:…	chr2	MIM:147380|HGNC:HGNC:6065|Vega:OTTHUMG00000059237	inhibin alpha subunit	219575713	protein-coding	219572232	+
1583	1.40019	10.3382	CYP11A1	CYP11A|CYPXIA1|P450SCC	1583	ENSG00000140459	GO:0005506|GO:0005739|GO:0005759|GO:0006700|GO:0008203|GO:0008386|GO:0016125|GO:0020037|GO:0031966|GO:0042359|GO:0055114	chr15	MIM:118485|HGNC:HGNC:2590|Vega:OTTHUMG00000150716	cytochrome P450 family 11 subfamily A member 1	74367740	protein-coding	74337762	-
4060	0	10.2226	LUM	LDC|SLRR2D	4060	ENSG00000139329	GO:0005201|GO:0005515|GO:0005518|GO:0005576|GO:0005578|GO:0005583|GO:0005615|GO:0005796|GO:0007409|GO:0007601|GO:0014070|GO:0018146|GO:0030198|GO:0030199|GO:0031012|GO:0032914|GO:0042340|GO:0043202|GO:0045944|GO:0051216|GO:0070062|GO:0070848	chr12	MIM:600616|HGNC:HGNC:6724|Vega:OTTHUMG00000170074	lumican	91111765	protein-coding	91103455	-
405753	0	10.022	DUOXA2	SIMNIPHOM|TDH5	405753	ENSG00000140274	GO:0005789|GO:0015031|GO:0016020|GO:0016021|GO:0042743|GO:0050727|GO:2000609	chr15	MIM:612772|HGNC:HGNC:32698|Vega:OTTHUMG00000131354	dual oxidase maturation factor 2	45118103	protein-coding	45114325	+
1026	3.44662	9.98361	CDKN1A	CAP20|CDKN1|CIP1|MDA-6|P21|SDI1|WAF1|p21CIP1	1026	ENSG00000124762	GO:0000079|GO:0000082|GO:0000086|GO:0000307|GO:0004693|GO:0004860|GO:0004861|GO:0005515|GO:0005634|GO:0005654|GO:0005730|GO:0005829|GO:0006357|GO:0006974|GO:0006977|GO:0006978|GO:0007050|GO:0007265|GO:0008285|GO:0009636|GO:0010165|GO:0010243|GO:0010629|GO:0016604|GO:0019901|GO:0019912|GO:0030308|GO:0030332|GO:0030890|GO:0031100|GO:0031625|GO:0031668|GO:0032403|GO:0033158|GO:0034198|GO:0034605|GO:…	chr6	MIM:116899|HGNC:HGNC:1784|Vega:OTTHUMG00000014603	cyclin dependent kinase inhibitor 1A	36687339	protein-coding	36676460	+
2335	3.66703	9.93306	FN1	CIG|ED-B|FINC|FN|FNZ|GFND|GFND2|LETS|MSF	2335	ENSG00000115414	GO:0001525|GO:0001932|GO:0002020|GO:0002576|GO:0005102|GO:0005178|GO:0005515|GO:0005518|GO:0005576|GO:0005577|GO:0005578|GO:0005605|GO:0005615|GO:0005788|GO:0005793|GO:0006953|GO:0007044|GO:0007155|GO:0007161|GO:0008022|GO:0008201|GO:0008284|GO:0008360|GO:0009611|GO:0010628|GO:0010952|GO:0016324|GO:0016504|GO:0018149|GO:0019899|GO:0022617|GO:0030198|GO:0031012|GO:0031093|GO:0033622|GO:0034446|GO:…	chr2	MIM:135600|HGNC:HGNC:3778|Vega:OTTHUMG00000133054	fibronectin 1	215436070	protein-coding	215360440	-
5476	4.40324	9.83741	CTSA	GLB2|GSL|NGBE|PPCA|PPGB	5476	ENSG00000064601	GO:0004180|GO:0004185|GO:0004308|GO:0005576|GO:0005654|GO:0005764|GO:0005783|GO:0006508|GO:0006687|GO:0006886|GO:0008047|GO:0016020|GO:0031647|GO:0035578|GO:0043085|GO:0043202|GO:0043231|GO:0043312|GO:0051603|GO:0070062|GO:0098575|GO:1904714|GO:1904715	chr20	MIM:613111|HGNC:HGNC:9251|Vega:OTTHUMG00000033078	cathepsin A	45898819	protein-coding	45890144	+
3791	3.94081	9.6923	KDR	CD309|FLK1|VEGFR|VEGFR2	3791	ENSG00000128052	GO:0001525|GO:0001570|GO:0001934|GO:0001938|GO:0002042|GO:0003158|GO:0004713|GO:0004714|GO:0004716|GO:0005021|GO:0005178|GO:0005515|GO:0005524|GO:0005576|GO:0005634|GO:0005768|GO:0005769|GO:0005783|GO:0005794|GO:0005886|GO:0005887|GO:0007169|GO:0008284|GO:0008360|GO:0010595|GO:0014068|GO:0016032|GO:0016239|GO:0018108|GO:0019838|GO:0023014|GO:0030054|GO:0030198|GO:0030335|GO:0035162|GO:0035584|GO:…	chr4	MIM:191306|HGNC:HGNC:6307|Vega:OTTHUMG00000128734	kinase insert domain receptor	55125595	protein-coding	55078259	-
388	3.01801	9.68562	RHOB	ARH6|ARHB|MST081|MSTP081|RHOH6	388	ENSG00000143878	GO:0000910|GO:0001525|GO:0003924|GO:0005515|GO:0005525|GO:0005634|GO:0005769|GO:0005829|GO:0005886|GO:0005925|GO:0006886|GO:0006915|GO:0007155|GO:0007266|GO:0008333|GO:0010008|GO:0010595|GO:0019003|GO:0030154|GO:0030168|GO:0030334|GO:0030336|GO:0031902|GO:0032154|GO:0043065|GO:0045766|GO:0045786|GO:0051056|GO:0061154|GO:0070062|GO:0070301|GO:0071479	chr2	MIM:165370|HGNC:HGNC:668|Vega:OTTHUMG00000090755	ras homolog family member B	20449443	protein-coding	20447071	+
4493	3.2026	9.65296	MT1E	MT-1E|MT-IE|MT1|MTD	4493	ENSG00000169715	GO:0005634|GO:0005737|GO:0008270|GO:0045926|GO:0048471|GO:0071276|GO:0071294	chr16	MIM:156351|HGNC:HGNC:7397|Vega:OTTHUMG00000133014	metallothionein 1E	56627113	protein-coding	56625673	+
6822	0	9.63918	SULT2A1	DHEA-ST|DHEAS|HST|ST2|ST2A1|ST2A3|STD|hSTa	6822	ENSG00000105398	GO:0004062|GO:0004304|GO:0005515|GO:0005829|GO:0006068|GO:0007586|GO:0008146|GO:0008202|GO:0019216|GO:0030573|GO:0047704|GO:0050294|GO:0050427|GO:0051923	chr19	MIM:125263|HGNC:HGNC:11458|Vega:OTTHUMG00000162469	sulfotransferase family 2A member 1	47886397	protein-coding	47870466	-
3949	4.62819	9.59219	LDLR	FH|FHC|LDLCQ2	3949	ENSG00000130164	GO:0001618|GO:0001948|GO:0002020|GO:0005041|GO:0005509|GO:0005515|GO:0005764|GO:0005769|GO:0005770|GO:0005794|GO:0005886|GO:0005887|GO:0005905|GO:0006629|GO:0006897|GO:0008203|GO:0009897|GO:0009986|GO:0010008|GO:0010628|GO:0010629|GO:0010867|GO:0010899|GO:0015914|GO:0016020|GO:0016323|GO:0030169|GO:0030229|GO:0030299|GO:0030301|GO:0030669|GO:0032050|GO:0034362|GO:0034382|GO:0034383|GO:0036020|GO:…	chr19	MIM:606945|HGNC:HGNC:6547|Vega:OTTHUMG00000171935	low density lipoprotein receptor	11133829	protein-coding	11089362	+
7045	3.5376	9.54695	TGFBI	BIGH3|CDB1|CDG2|CDGG1|CSD|CSD1|CSD2|CSD3|EBMD|LCD1	7045	ENSG00000120708	GO:0001525|GO:0002062|GO:0005178|GO:0005515|GO:0005518|GO:0005576|GO:0005604|GO:0005615|GO:0005802|GO:0005886|GO:0007155|GO:0007162|GO:0007601|GO:0008283|GO:0030198|GO:0031012|GO:0044267|GO:0050840|GO:0050896|GO:0070062	chr5	MIM:601692|HGNC:HGNC:11771|Vega:OTTHUMG00000163213	transforming growth factor beta induced	136063818	protein-coding	136028895	+
1586	0	9.5217	CYP17A1	CPT7|CYP17|P450C17|S17AH	1586	ENSG00000148795	GO:0004508|GO:0005506|GO:0005739|GO:0005783|GO:0005789|GO:0006694|GO:0006702|GO:0006704|GO:0007548|GO:0008202|GO:0016125|GO:0019825|GO:0020037|GO:0030424|GO:0042446|GO:0042448|GO:0043025|GO:0047442|GO:0055114	chr10	MIM:609300|HGNC:HGNC:2593|Vega:OTTHUMG00000018969	cytochrome P450 family 17 subfamily A member 1	102837533	protein-coding	102830531	-
103344718	0	9.40777	HOTS		103344718			chr11		H19 opposite tumor suppressor	1996294	protein-coding	1992408	+
7980	1.96295	9.37862	TFPI2	PP5|REF1|TFPI-2	7980	ENSG00000105825	GO:0004867|GO:0005201|GO:0005578|GO:0007596|GO:0010951|GO:0031012|GO:0071498	chr7	MIM:600033|HGNC:HGNC:11761|Vega:OTTHUMG00000022963	tissue factor pathway inhibitor 2	93890991	protein-coding	93885397	-
7448	0	9.15753	VTN	V75|VN|VNT	7448	ENSG00000109072	GO:0005044|GO:0005178|GO:0005515|GO:0005518|GO:0005576|GO:0005604|GO:0005615|GO:0005783|GO:0005796|GO:0006898|GO:0006955|GO:0007155|GO:0007160|GO:0008201|GO:0010811|GO:0010951|GO:0014911|GO:0030195|GO:0030198|GO:0030247|GO:0030449|GO:0030949|GO:0031012|GO:0032092|GO:0033627|GO:0035987|GO:0042802|GO:0043231|GO:0048237|GO:0048260|GO:0048709|GO:0050731|GO:0050840|GO:0051258|GO:0061302|GO:0070062|GO:…	chr17	MIM:193190|HGNC:HGNC:12724|Vega:OTTHUMG00000132500	vitronectin	28370352	protein-coding	28367278	-
5307	0	9.15091	PITX1	BFT|CCF|LBNBG|POTX|PTX1	5307	ENSG00000069011	GO:0000978|GO:0001077|GO:0001085|GO:0001190|GO:0001501|GO:0003700|GO:0005515|GO:0005634|GO:0005667|GO:0005730|GO:0005737|GO:0006366|GO:0009653|GO:0014707|GO:0021983|GO:0035116|GO:0045892|GO:0045944|GO:0048625|GO:0051216	chr5	MIM:602149|HGNC:HGNC:9004|Vega:OTTHUMG00000149983	paired like homeodomain 1	135034274	protein-coding	135027734	-
5376	0.979739	9.08548	PMP22	CIDP|CMT1A|CMT1E|DSS|GAS-3|GAS3|HMSNIA|HNPP|Sp110	5376	ENSG00000109099	GO:0005515|GO:0005886|GO:0005923|GO:0007268|GO:0007422|GO:0008219|GO:0008285|GO:0010977|GO:0016021|GO:0032060|GO:0042552|GO:0043218	chr17	MIM:601097|HGNC:HGNC:9118|Vega:OTTHUMG00000058960	peripheral myelin protein 22	15265373	protein-coding	15229777	-
200942	3.73113	9.04127	KLHDC8B	CHL	200942	ENSG00000185909	GO:0004842|GO:0005829|GO:0016567|GO:0031463	chr3	MIM:613169|HGNC:HGNC:28557|Vega:OTTHUMG00000156814	kelch domain containing 8B	49176486	protein-coding	49171585	+
9464	0	8.99346	HAND2	DHAND2|Hed|Thing2|bHLHa26|dHand	9464	ENSG00000164107	GO:0000790|GO:0000977|GO:0001077|GO:0001525|GO:0001701|GO:0001947|GO:0001967|GO:0003219|GO:0003253|GO:0003266|GO:0003278|GO:0003357|GO:0003680|GO:0003713|GO:0005515|GO:0005667|GO:0006366|GO:0007507|GO:0007512|GO:0008134|GO:0010463|GO:0010613|GO:0010628|GO:0010629|GO:0010667|GO:0033613|GO:0034103|GO:0042475|GO:0042733|GO:0042803|GO:0043234|GO:0043392|GO:0043433|GO:0043586|GO:0044212|GO:0045668|GO:…	chr4	MIM:602407|HGNC:HGNC:4808|Vega:OTTHUMG00000160775	heart and neural crest derivatives expressed 2	173530227	protein-coding	173526501	-
50506	0	8.85319	DUOX2	LNOX2|NOXEF2|P138-TOX|TDH6|THOX2	50506	ENSG00000140279	GO:0004601|GO:0005509|GO:0005886|GO:0006590|GO:0006979|GO:0009566|GO:0009615|GO:0016021|GO:0016174|GO:0016324|GO:0019221|GO:0020037|GO:0030054|GO:0030282|GO:0030878|GO:0035264|GO:0042335|GO:0042446|GO:0042744|GO:0048839|GO:0048855|GO:0050665|GO:0051591|GO:0055114|GO:0070062|GO:0098869	chr15	MIM:606759|HGNC:HGNC:13273|Vega:OTTHUMG00000131355	dual oxidase 2	45114161	protein-coding	45092654	-
7425	2.67719	8.84801	VGF	SCG7|SgVII	7425	ENSG00000128564	GO:0001541|GO:0002021|GO:0003674|GO:0005179|GO:0005184|GO:0005615|GO:0005788|GO:0006091|GO:0008083|GO:0009409|GO:0019953|GO:0030073|GO:0030133|GO:0031410|GO:0032868|GO:0033500|GO:0042593|GO:0042742|GO:0043231|GO:0043687|GO:0044267|GO:0048167|GO:0051591	chr7	MIM:602186|HGNC:HGNC:12684|Vega:OTTHUMG00000157109	VGF nerve growth factor inducible	101165571	protein-coding	101162509	-
7049	1.18826	8.84157	TGFBR3	BGCAN|betaglycan	7049	ENSG00000069702	GO:0001666|GO:0001837|GO:0001889|GO:0003007|GO:0003150|GO:0003151|GO:0003223|GO:0005024|GO:0005114|GO:0005160|GO:0005515|GO:0005539|GO:0005578|GO:0005615|GO:0005737|GO:0005887|GO:0006955|GO:0007179|GO:0007181|GO:0008201|GO:0009897|GO:0009986|GO:0015026|GO:0016049|GO:0016477|GO:0017134|GO:0030165|GO:0030509|GO:0030511|GO:0030512|GO:0031100|GO:0032354|GO:0034673|GO:0034695|GO:0034699|GO:0035556|GO:…	chr1	MIM:600742|HGNC:HGNC:11774|Vega:OTTHUMG00000010097	transforming growth factor beta receptor 3	91906002	protein-coding	91680343	-
10382	3.41881	8.75055	TUBB4A	DYT4|TUBB4|beta-5	10382	ENSG00000104833	GO:0000086|GO:0003924|GO:0005200|GO:0005509|GO:0005515|GO:0005525|GO:0005634|GO:0005829|GO:0005874|GO:0005929|GO:0007010|GO:0007017|GO:0015630|GO:0031115|GO:0033269|GO:0043025|GO:0043209|GO:0070062|GO:0097711	chr19	MIM:602662|HGNC:HGNC:20774|Vega:OTTHUMG00000181829	tubulin beta 4A class IVa	6502848	protein-coding	6494319	-
30061	0	8.74281	SLC40A1	FPN1|HFE4|IREG1|MST079|MSTP079|MTP1|SLC11A3	30061	ENSG00000138449	GO:0002260|GO:0003158|GO:0004872|GO:0005381|GO:0005515|GO:0005622|GO:0005654|GO:0005737|GO:0005829|GO:0005886|GO:0005887|GO:0006879|GO:0008021|GO:0015093|GO:0016021|GO:0016323|GO:0017046|GO:0034395|GO:0034755|GO:0043066|GO:0045944|GO:0060345|GO:0060586|GO:0097689|GO:1903988	chr2	MIM:604653|HGNC:HGNC:10909|Vega:OTTHUMG00000132662	solute carrier family 40 member 1	189580811	protein-coding	189560590	-
151887	1.55388	8.72966	CCDC80	DRO1|SSG1|URB|okuribin	151887	ENSG00000091986	GO:0001968|GO:0005604|GO:0005614|GO:0005615|GO:0008201|GO:0010811|GO:0030198	chr3	MIM:608298|HGNC:HGNC:30649|Vega:OTTHUMG00000159265	coiled-coil domain containing 80	112641143	protein-coding	112604386	-
2581	3.41455	8.65203	GALC		2581	ENSG00000054983	GO:0004336|GO:0005739|GO:0005764|GO:0006683|GO:0006687|GO:0043202|GO:0070062	chr14	MIM:606890|HGNC:HGNC:4115|Vega:OTTHUMG00000028646	galactosylceramidase	87993665	protein-coding	87933014	-
22795	1.34129	8.63668	NID2	NID-2	22795	ENSG00000087303	GO:0005509|GO:0005515|GO:0005518|GO:0005576|GO:0005604|GO:0005615|GO:0005886|GO:0007155|GO:0007160|GO:0030198|GO:0031012|GO:0070062|GO:0071711	chr14	MIM:605399|HGNC:HGNC:13389|Vega:OTTHUMG00000140298	nidogen 2	52069228	protein-coding	52004802	-
9308	3.62937	8.63179	CD83	BL11|HB15	9308	ENSG00000112149	GO:0001817|GO:0005515|GO:0005886|GO:0005887|GO:0006952|GO:0006959|GO:0007165|GO:0009897|GO:0014070|GO:0032713|GO:0032733|GO:0032743|GO:0043372	chr6	MIM:604534|HGNC:HGNC:1703|Vega:OTTHUMG00000014283	CD83 molecule	14136917	protein-coding	14117256	+
2619	2.69028	8.59317	GAS1		2619	ENSG00000180447	GO:0005515|GO:0005886|GO:0007050|GO:0008589|GO:0010955|GO:0016021|GO:0035924|GO:0042981|GO:0045165|GO:0045930|GO:0046658|GO:0048589|GO:0060628	chr9	MIM:139185|HGNC:HGNC:4165|Vega:OTTHUMG00000020141	growth arrest specific 1	86947189	protein-coding	86944362	-
3284	0	8.57929	HSD3B2	HSD3B|HSDB|SDR11E2	3284	ENSG00000203859	GO:0003854|GO:0004769|GO:0005743|GO:0005758|GO:0005783|GO:0005789|GO:0006694|GO:0006702|GO:0006704|GO:0006705|GO:0016021|GO:0030868|GO:0031966|GO:0055114	chr1	MIM:613890|HGNC:HGNC:5218|Vega:OTTHUMG00000012526	hydroxy-delta-5-steroid dehydrogenase, 3 beta- and steroid delta-isomerase 2	119423039	protein-coding	119414931	+
359	0	8.49428	AQP2	AQP-CD|WCH-CD	359	ENSG00000167580	GO:0003091|GO:0003097|GO:0005372|GO:0005515|GO:0005794|GO:0005886|GO:0005887|GO:0006833|GO:0007588|GO:0015168|GO:0015250|GO:0015793|GO:0016020|GO:0016323|GO:0016324|GO:0030658|GO:0034220|GO:0042631|GO:0055037|GO:0070062|GO:0071280|GO:0071288|GO:0072205	chr12	MIM:107777|HGNC:HGNC:634|Vega:OTTHUMG00000169709	aquaporin 2	49958881	protein-coding	49950741	+
7040	2.39544	8.48863	TGFB1	CED|DPD1|LAP|TGFB|TGFbeta	7040	ENSG00000105329	GO:0000060|GO:0000122|GO:0000165|GO:0001570|GO:0001657|GO:0001666|GO:0001837|GO:0001843|GO:0001933|GO:0001934|GO:0001948|GO:0002028|GO:0002062|GO:0002244|GO:0002248|GO:0002460|GO:0002513|GO:0002576|GO:0003179|GO:0003823|GO:0005114|GO:0005125|GO:0005160|GO:0005515|GO:0005576|GO:0005578|GO:0005615|GO:0005634|GO:0005737|GO:0005796|GO:0005886|GO:0005902|GO:0006468|GO:0006611|GO:0006754|GO:0006796|GO:…	chr19	MIM:190180|HGNC:HGNC:11766|Vega:OTTHUMG00000182760	transforming growth factor beta 1	41353883	protein-coding	41330323	-
56255	3.02821	8.44774	TMX4	DJ971N18.2|PDIA14|TXNDC13	56255	ENSG00000125827	GO:0003756|GO:0005783|GO:0006457|GO:0016021|GO:0034976|GO:0045454|GO:0055114	chr20	MIM:616766|HGNC:HGNC:25237|Vega:OTTHUMG00000031843	thioredoxin related transmembrane protein 4	8019829	protein-coding	7977353	-
22943	0.433359	8.34841	DKK1	DKK-1|SK	22943	ENSG00000107984	GO:0000122|GO:0000904|GO:0001706|GO:0001707|GO:0001942|GO:0002090|GO:0004871|GO:0005515|GO:0005576|GO:0005615|GO:0005886|GO:0007611|GO:0008083|GO:0010628|GO:0010942|GO:0030178|GO:0030279|GO:0030326|GO:0030514|GO:0030900|GO:0031901|GO:0032091|GO:0032526|GO:0033137|GO:0039706|GO:0042662|GO:0042663|GO:0043066|GO:0043507|GO:0045813|GO:0048019|GO:0048642|GO:0050750|GO:0050807|GO:0051966|GO:0060173|GO:…	chr10	MIM:605189|HGNC:HGNC:2891|Vega:OTTHUMG00000018247	dickkopf WNT signaling pathway inhibitor 1	52317657	protein-coding	52314281	+
1289	1.56141	8.28475	COL5A1	EDSC	1289	ENSG00000130635	GO:0001568|GO:0003007|GO:0005178|GO:0005201|GO:0005576|GO:0005588|GO:0005604|GO:0005615|GO:0005788|GO:0007155|GO:0008201|GO:0016477|GO:0030198|GO:0030199|GO:0030574|GO:0031012|GO:0032964|GO:0035313|GO:0035989|GO:0043394|GO:0043588|GO:0045112|GO:0046872|GO:0048407|GO:0048592|GO:0051128|GO:0070062|GO:0097435|GO:1903225	chr9	MIM:120215|HGNC:HGNC:2209|Vega:OTTHUMG00000020891	collagen type V alpha 1 chain	134844842	protein-coding	134641805	+
3248	0	8.1964	HPGD	15-PGDH|PGDH|PGDH1|PHOAR1|SDR36C1	3248	ENSG00000164120	GO:0001822|GO:0003824|GO:0004957|GO:0005615|GO:0005654|GO:0005829|GO:0006693|GO:0007179|GO:0007565|GO:0007567|GO:0016323|GO:0016404|GO:0019372|GO:0030728|GO:0032355|GO:0032496|GO:0042803|GO:0043065|GO:0045471|GO:0045786|GO:0051287|GO:0055114|GO:0070062|GO:0070403|GO:0070493|GO:0097070|GO:1904707|GO:2001300	chr4	MIM:601688|HGNC:HGNC:5154|Vega:OTTHUMG00000160772	hydroxyprostaglandin dehydrogenase 15-(NAD)	174522898	protein-coding	174490177	-
1052	2.64639	8.1212	CEBPD	C/EBP-delta|CELF|CRP3|NF-IL6-beta	1052	ENSG00000221869	GO:0000978|GO:0001077|GO:0002244|GO:0005515|GO:0005654|GO:0006366|GO:0042803|GO:0045444|GO:0045669|GO:0045892|GO:0045944|GO:0046982|GO:0048839	chr8	MIM:116898|HGNC:HGNC:1835|Vega:OTTHUMG00000162290	CCAAT/enhancer binding protein delta	47738164	protein-coding	47736914	-
3488	1.87286	8.09623	IGFBP5	IBP5	3488	ENSG00000115461	GO:0001558|GO:0001649|GO:0001968|GO:0005515|GO:0005576|GO:0005788|GO:0006006|GO:0007165|GO:0007565|GO:0007568|GO:0010906|GO:0014912|GO:0016942|GO:0017148|GO:0030336|GO:0031069|GO:0031994|GO:0031995|GO:0035556|GO:0042567|GO:0042593|GO:0043568|GO:0043569|GO:0043687|GO:0044267|GO:0044342|GO:0045668|GO:0045926|GO:0048286|GO:0048662|GO:0051146|GO:0051897|GO:0060056|GO:0060416|GO:0071320|GO:0071407|GO:…	chr2	MIM:146734|HGNC:HGNC:5474|Vega:OTTHUMG00000133058	insulin like growth factor binding protein 5	216695549	protein-coding	216672105	-
3572	2.1407	8.08896	IL6ST	CD130|CDW130|GP130|IL-6RB	3572	ENSG00000134352	GO:0002675|GO:0002821|GO:0004897|GO:0004915|GO:0004921|GO:0004923|GO:0004924|GO:0005127|GO:0005138|GO:0005515|GO:0005576|GO:0005886|GO:0005896|GO:0005900|GO:0005977|GO:0008284|GO:0008593|GO:0009897|GO:0010575|GO:0010613|GO:0016020|GO:0016032|GO:0019221|GO:0019838|GO:0019970|GO:0019981|GO:0030425|GO:0034097|GO:0038154|GO:0038165|GO:0042102|GO:0042531|GO:0042803|GO:0043025|GO:0043066|GO:0045509|GO:…	chr5	MIM:600694|HGNC:HGNC:6021|Vega:OTTHUMG00000097043	interleukin 6 signal transducer	55994993	protein-coding	55935097	-
2266	0	8.04043	FGG		2266	ENSG00000171557	GO:0002224|GO:0002576|GO:0005102|GO:0005198|GO:0005515|GO:0005576|GO:0005577|GO:0005615|GO:0005788|GO:0005886|GO:0007160|GO:0007596|GO:0009306|GO:0009897|GO:0009986|GO:0030198|GO:0030674|GO:0031091|GO:0031093|GO:0031639|GO:0034116|GO:0036345|GO:0042730|GO:0042803|GO:0043623|GO:0043687|GO:0044267|GO:0045907|GO:0045921|GO:0046872|GO:0050714|GO:0050839|GO:0051258|GO:0051592|GO:0070062|GO:0070374|GO:…	chr4	MIM:134850|HGNC:HGNC:3694|Vega:OTTHUMG00000150329	fibrinogen gamma chain	154612808	protein-coding	154604134	-
2537	2.75088	8.03119	IFI6	6-16|FAM14C|G1P3|IFI-6-16|IFI616	2537	ENSG00000126709	GO:0001836|GO:0005515|GO:0005739|GO:0005886|GO:0006955|GO:0016021|GO:0043154|GO:0051902|GO:0060337|GO:2001240	chr1	MIM:147572|HGNC:HGNC:4054|Vega:OTTHUMG00000003518	interferon alpha inducible protein 6	27672213	protein-coding	27666061	-
1735	0	8.02443	DIO3	5DIII|D3|DIOIII|TXDI3	1735	ENSG00000197406	GO:0004800|GO:0005886|GO:0006590|GO:0006915|GO:0008150|GO:0010008|GO:0016021|GO:0033798|GO:0040018|GO:0042404|GO:0042446|GO:0046549|GO:0055114	chr14	MIM:601038|HGNC:HGNC:2885|Vega:OTTHUMG00000160681	iodothyronine deiodinase 3	101563452	protein-coding	101561351	+
220323	0	8.01459	OAF	NS5ATP13TP2	220323	ENSG00000184232	GO:0070062	chr11	HGNC:HGNC:28752|Vega:OTTHUMG00000166139	out at first homolog	120229941	protein-coding	120211039	+
55244	0	7.99585	SLC47A1	MATE1	55244	ENSG00000142494	GO:0005451|GO:0005886|GO:0006855|GO:0015307|GO:0015695|GO:0016021|GO:0031982|GO:0046618|GO:0055085|GO:1902600	chr17	MIM:609832|HGNC:HGNC:25588|Vega:OTTHUMG00000059466	solute carrier family 47 member 1	19579033	protein-coding	19533854	+
1116	0	7.99495	CHI3L1	ASRT7|CGP-39|GP-39|GP39|HC-gp39|HCGP-3P|YKL-40|YKL40|YYL-40|hCGP-39	1116	ENSG00000133048	GO:0004568|GO:0005201|GO:0005576|GO:0005578|GO:0005615|GO:0005737|GO:0005783|GO:0005975|GO:0006915|GO:0006954|GO:0007250|GO:0008061|GO:0009612|GO:0010800|GO:0030246|GO:0030324|GO:0034612|GO:0035580|GO:0043312|GO:0045766|GO:0048471|GO:0051216|GO:0051897|GO:0070062|GO:0070374|GO:0070555|GO:0070741|GO:0071347|GO:0071356|GO:0072606	chr1	MIM:601525|HGNC:HGNC:1932|Vega:OTTHUMG00000042122	chitinase 3 like 1	203186794	protein-coding	203178931	-
4488	0	7.92295	MSX2	CRS2|FPP|HOX8|MSH|PFM|PFM1	4488	ENSG00000120149	GO:0000122|GO:0000977|GO:0001227|GO:0001649|GO:0002063|GO:0002076|GO:0003148|GO:0003198|GO:0003416|GO:0003712|GO:0005515|GO:0005829|GO:0006351|GO:0008134|GO:0008285|GO:0009952|GO:0016607|GO:0023019|GO:0030513|GO:0032792|GO:0035115|GO:0035116|GO:0035313|GO:0035880|GO:0043066|GO:0043565|GO:0044212|GO:0045599|GO:0045617|GO:0045669|GO:0045892|GO:0048863|GO:0051795|GO:0060346|GO:0060363|GO:0060364|GO:…	chr5	MIM:123101|HGNC:HGNC:7392|Vega:OTTHUMG00000130556	msh homeobox 2	174730899	protein-coding	174724572	+
57476	2.14141	7.86272	GRAMD1B	LINC01059	57476	ENSG00000023171	GO:0016020|GO:0016021	chr11	HGNC:HGNC:29214|Vega:OTTHUMG00000166004	GRAM domain containing 1B	123627771	protein-coding	123509879	+
1306	0	7.85199	COL15A1		1306	ENSG00000204291	GO:0001525|GO:0005201|GO:0005576|GO:0005582|GO:0005615|GO:0005788|GO:0007155|GO:0007165|GO:0016021|GO:0030154|GO:0030574|GO:0031012|GO:0070062	chr9	MIM:120325|HGNC:HGNC:2192|Vega:OTTHUMG00000020351	collagen type XV alpha 1 chain	99070792	protein-coding	98943713	+
55647	2.46313	7.79286	RAB20		55647	ENSG00000139832	GO:0003924|GO:0005525|GO:0005769|GO:0005794|GO:0005886|GO:0015031|GO:0030100|GO:0030670|GO:0043231|GO:0045335|GO:0090383|GO:0090385	chr13	HGNC:HGNC:18260|Vega:OTTHUMG00000017343	RAB20, member RAS oncogene family	110561737	protein-coding	110523066	-
23462	0.745076	7.78171	HEY1	BHLHb31|CHF2|HERP2|HESR1|HRT-1|OAF1|hHRT1	23462	ENSG00000164683	GO:0000122|GO:0000983|GO:0000988|GO:0001525|GO:0003184|GO:0003190|GO:0003198|GO:0003203|GO:0003208|GO:0003700|GO:0005515|GO:0005634|GO:0005654|GO:0005737|GO:0006351|GO:0007219|GO:0008134|GO:0035912|GO:0035939|GO:0036304|GO:0045746|GO:0045892|GO:0045944|GO:0046983|GO:0060317|GO:0060347|GO:0060411|GO:0060412|GO:0060716|GO:0060842|GO:0061314|GO:0071385|GO:2000678|GO:2000820|GO:2001212	chr8	MIM:602953|HGNC:HGNC:4880|Vega:OTTHUMG00000164641	hes related family bHLH transcription factor with YRPW motif 1	79767863	protein-coding	79764010	-
51655	0	7.77337	RASD1	AGS1|DEXRAS1|MGC:26290	51655	ENSG00000108551	GO:0003924|GO:0005515|GO:0005525|GO:0005634|GO:0005886|GO:0007165|GO:0007186|GO:0007263|GO:0016529|GO:0045892|GO:0048471	chr17	MIM:605550|HGNC:HGNC:15828|Vega:OTTHUMG00000059292	ras related dexamethasone induced 1	17496395	protein-coding	17494439	-
6484	2.47742	7.75401	ST3GAL4	CGS23|NANTA3|SAT3|SIAT4|SIAT4C|ST-4|ST3GalA.2|ST3GalIV|STZ|gal-NAc6S	6484	ENSG00000110080	GO:0000139|GO:0003836|GO:0009311|GO:0016020|GO:0016021|GO:0016266|GO:0018146|GO:0018279|GO:0032580|GO:0047288|GO:0050890|GO:0070062|GO:0097503	chr11	MIM:104240|HGNC:HGNC:10864|Vega:OTTHUMG00000165830	ST3 beta-galactoside alpha-2,3-sialyltransferase 4	126414641	protein-coding	126355645	+
4856	0	7.74908	NOV	CCN3|IBP-9|IGFBP-9|IGFBP9|NOVh	4856	ENSG00000136999	GO:0001525|GO:0002062|GO:0005112|GO:0005178|GO:0005515|GO:0005520|GO:0005576|GO:0005615|GO:0005737|GO:0005921|GO:0008083|GO:0010468|GO:0010761|GO:0010832|GO:0014909|GO:0030308|GO:0030424|GO:0030425|GO:0031012|GO:0033627|GO:0035767|GO:0042347|GO:0043025|GO:0043231|GO:0044342|GO:0045747|GO:0046676|GO:0048659|GO:0050728|GO:0060326|GO:0060392|GO:0061484|GO:0071603|GO:0090027|GO:1902731|GO:1904057|GO:…	chr8	MIM:164958|HGNC:HGNC:7885|Vega:OTTHUMG00000164984	nephroblastoma overexpressed	119424438	protein-coding	119416312	+
9902	2.81359	7.72433	MRC2	CD280|CLEC13E|ENDO180|UPARAP	9902	ENSG00000011028	GO:0001649|GO:0004888|GO:0005515|GO:0005518|GO:0005887|GO:0005925|GO:0006897|GO:0007165|GO:0016020|GO:0030246|GO:0030574	chr17	MIM:612264|HGNC:HGNC:16875|Vega:OTTHUMG00000179178	mannose receptor C type 2	62693601	protein-coding	62627401	+
301	0	7.6598	ANXA1	ANX1|LPC1	301	ENSG00000135046	GO:0000733|GO:0001533|GO:0001780|GO:0001891|GO:0002250|GO:0002548|GO:0002685|GO:0003697|GO:0003727|GO:0004386|GO:0005102|GO:0005198|GO:0005509|GO:0005515|GO:0005543|GO:0005544|GO:0005576|GO:0005615|GO:0005634|GO:0005654|GO:0005737|GO:0005768|GO:0005829|GO:0005886|GO:0005913|GO:0005925|GO:0006909|GO:0006954|GO:0007165|GO:0007166|GO:0007187|GO:0008360|GO:0009986|GO:0010165|GO:0014839|GO:0016323|GO:…	chr9	MIM:151690|HGNC:HGNC:533|Vega:OTTHUMG00000020016	annexin A1	73170394	protein-coding	73151731	+
2626	0	7.65628	GATA4	ASD2|TACHD|TOF|VSD1	2626	ENSG00000136574	GO:0000977|GO:0001076|GO:0001085|GO:0001158|GO:0001228|GO:0001947|GO:0003197|GO:0003208|GO:0003215|GO:0003281|GO:0003289|GO:0003290|GO:0003677|GO:0003682|GO:0003700|GO:0003713|GO:0005515|GO:0005634|GO:0005654|GO:0006355|GO:0006366|GO:0007267|GO:0007492|GO:0007596|GO:0008134|GO:0008270|GO:0008584|GO:0009612|GO:0010507|GO:0010575|GO:0016604|GO:0019901|GO:0030513|GO:0033189|GO:0033613|GO:0035054|GO:…	chr8	MIM:600576|HGNC:HGNC:4173|Vega:OTTHUMG00000090800	GATA binding protein 4	11760002	protein-coding	11676919	+
2034	0	7.65575	EPAS1	ECYT4|HIF2A|HLF|MOP2|PASD2|bHLHe73	2034	ENSG00000116016	GO:0000981|GO:0001077|GO:0001525|GO:0001666|GO:0001892|GO:0001974|GO:0002027|GO:0003677|GO:0005515|GO:0005654|GO:0005667|GO:0005829|GO:0006366|GO:0007005|GO:0007165|GO:0007601|GO:0008134|GO:0016567|GO:0016607|GO:0030218|GO:0030324|GO:0035019|GO:0035035|GO:0042415|GO:0043129|GO:0043565|GO:0043619|GO:0043687|GO:0045944|GO:0046982|GO:0048469|GO:0048625|GO:0055072|GO:0061418|GO:0071456	chr2	MIM:603349|HGNC:HGNC:3374|Vega:OTTHUMG00000128818	endothelial PAS domain protein 1	46386703	protein-coding	46297402	+
8482	1.97268	7.63947	SEMA7A	CD108|CDw108|H-SEMA-K1|H-Sema-L|JMH|SEMAK1|SEMAL	8482	ENSG00000138623	GO:0001649|GO:0005178|GO:0005515|GO:0005886|GO:0006954|GO:0006955|GO:0007229|GO:0009897|GO:0016020|GO:0021988|GO:0031225|GO:0045773|GO:0048675|GO:0050727|GO:0060907|GO:0070374	chr15	MIM:607961|HGNC:HGNC:10741|Vega:OTTHUMG00000139000	semaphorin 7A (John Milton Hagen blood group)	74433959	protein-coding	74409284	-
136	2.30266	7.61913	ADORA2B	ADORA2	136	ENSG00000170425	GO:0000187|GO:0001609|GO:0001973|GO:0002882|GO:0005622|GO:0005886|GO:0005887|GO:0006968|GO:0007186|GO:0007189|GO:0007190|GO:0007254|GO:0007588|GO:0010575|GO:0031284|GO:0031668|GO:0032722|GO:0032755|GO:0043306|GO:0044267|GO:0060087	chr17	MIM:600446|HGNC:HGNC:264|Vega:OTTHUMG00000059140	adenosine A2b receptor	15975896	protein-coding	15944917	+
1009	0	7.61614	CDH11	CAD11|CDHOB|OB|OSF-4	1009	ENSG00000140937	GO:0001501|GO:0001503|GO:0005509|GO:0005737|GO:0005886|GO:0007155|GO:0007156|GO:0016021|GO:0021957|GO:0034332|GO:0070062	chr16	MIM:600023|HGNC:HGNC:1750|Vega:OTTHUMG00000137494	cadherin 11	65122137	protein-coding	64943753	-
6609	0.547468	7.61086	SMPD1	ASM|ASMASE|NPD	6609	ENSG00000166311	GO:0004767|GO:0005515|GO:0005615|GO:0005764|GO:0005768|GO:0005886|GO:0006684|GO:0006685|GO:0006687|GO:0007165|GO:0007399|GO:0008270|GO:0016798|GO:0023021|GO:0035307|GO:0042220|GO:0042493|GO:0042599|GO:0043065|GO:0043202|GO:0043407|GO:0046513|GO:0061750|GO:0070062	chr11	MIM:607608|HGNC:HGNC:11120|Vega:OTTHUMG00000165453	sphingomyelin phosphodiesterase 1	6394998	protein-coding	6390414	+
153218	0	7.5607	SPINK13	HBVDNAPTP1|HESPINTOR|LiESP6|SPINK5L3	153218	ENSG00000214510	GO:0001669|GO:0004867|GO:0005615|GO:0060046|GO:1900004|GO:1902225	chr5	MIM:615205|HGNC:HGNC:27200|Vega:OTTHUMG00000163426	serine peptidase inhibitor, Kazal type 13 (putative)	148286210	protein-coding	148268860	+
84432	0	7.55855	PROK1	EGVEGF|PK1|PRK1	84432	ENSG00000143125	GO:0000187|GO:0001525|GO:0001664|GO:0005576|GO:0007623|GO:0008083|GO:0008284|GO:0045765|GO:0051781	chr1	MIM:606233|HGNC:HGNC:18454|Vega:OTTHUMG00000011569	prokineticin 1	110457354	protein-coding	110451166	+
10981	2.18161	7.51416	RAB32		10981	ENSG00000118508	GO:0003924|GO:0005515|GO:0005525|GO:0005739|GO:0005741|GO:0005769|GO:0005783|GO:0005802|GO:0005829|GO:0007005|GO:0016020|GO:0016192|GO:0019882|GO:0030670|GO:0030742|GO:0031905|GO:0033162|GO:0035612|GO:0035646|GO:0035650|GO:0035651|GO:0036461|GO:0042470|GO:0044233|GO:0045335|GO:0061024|GO:0072657|GO:0090382|GO:1903232	chr6	MIM:612906|HGNC:HGNC:9772|Vega:OTTHUMG00000015755	RAB32, member RAS oncogene family	146554956	protein-coding	146543692	+
5325	0	7.50122	PLAGL1	LOT1|ZAC|ZAC1	5325	ENSG00000118495	GO:0000977|GO:0001228|GO:0003677|GO:0005634|GO:0005654|GO:0005794|GO:0006366|GO:0006915|GO:0006977|GO:0007050|GO:0016604|GO:0030154|GO:0043231|GO:0045944|GO:0046872	chr6	MIM:603044|HGNC:HGNC:9046|Vega:OTTHUMG00000015738	PLAG1 like zinc finger 1	144064599	protein-coding	143940300	-
84034	1.389	7.46937	EMILIN2	EMILIN-2|FOAP-10	84034	ENSG00000132205	GO:0005515|GO:0005576|GO:0005578|GO:0005581|GO:0005615|GO:0007155|GO:0008150|GO:0030023|GO:0031012	chr18	MIM:608928|HGNC:HGNC:19881|Vega:OTTHUMG00000128525	elastin microfibril interfacer 2	2914092	protein-coding	2847030	+
5730	0.549314	7.44898	PTGDS	L-PGDS|LPGDS|PDS|PGD2|PGDS|PGDS2	5730	ENSG00000107317|ENSG00000284341	GO:0001516|GO:0004667|GO:0005215|GO:0005501|GO:0005504|GO:0005515|GO:0005576|GO:0005615|GO:0005789|GO:0005791|GO:0005794|GO:0006810|GO:0019371|GO:0031965|GO:0045187|GO:0048471|GO:0070062	chr9	MIM:176803|HGNC:HGNC:9592|Vega:OTTHUMG00000020957	prostaglandin D2 synthase	136981742	protein-coding	136977504	+
4504	0	7.4368	MT3	GIF|GIFB|GRIF|ZnMT3	4504	ENSG00000087250	GO:0000060|GO:0001666|GO:0001934|GO:0005507|GO:0005515|GO:0005615|GO:0005622|GO:0005737|GO:0005741|GO:0005791|GO:0005829|GO:0005840|GO:0005874|GO:0005886|GO:0006112|GO:0006707|GO:0006829|GO:0006875|GO:0006882|GO:0006915|GO:0007420|GO:0008021|GO:0008144|GO:0008270|GO:0008283|GO:0010038|GO:0010507|GO:0010628|GO:0010940|GO:0010942|GO:0014002|GO:0014069|GO:0016209|GO:0016234|GO:0016570|GO:0019430|GO:…	chr16	MIM:139255|HGNC:HGNC:7408|Vega:OTTHUMG00000133282	metallothionein 3	56591088	protein-coding	56589355	+
1293	0	7.37264	COL6A3	BTHLM1|DYT27|UCMD1	1293	ENSG00000163359	GO:0004867|GO:0005576|GO:0005578|GO:0005589|GO:0005615|GO:0005788|GO:0007155|GO:0007517|GO:0010951|GO:0030198|GO:0030574|GO:0031012|GO:0042383|GO:0070062|GO:1903561	chr2	MIM:120250|HGNC:HGNC:2213|Vega:OTTHUMG00000150020	collagen type VI alpha 3 chain	237414207	protein-coding	237324012	-
58476	0.661397	7.34517	TP53INP2	C20orf110|DOR|PIG-U|PINH|dJ1181N3.1	58476	ENSG00000078804	GO:0000045|GO:0001649|GO:0001894|GO:0005515|GO:0005634|GO:0005776|GO:0005829|GO:0006351|GO:0006511|GO:0010508|GO:0016605|GO:0031410|GO:0043130|GO:0045893|GO:1903828	chr20	HGNC:HGNC:16104|Vega:OTTHUMG00000032310	tumor protein p53 inducible nuclear protein 2	34713439	protein-coding	34704308	+
131583	1.42079	7.32943	FAM43A		131583	ENSG00000185112		chr3	HGNC:HGNC:26888|Vega:OTTHUMG00000156016	family with sequence similarity 43 member A	194689037	protein-coding	194685893	+
7044	0.946861	7.2974	LEFTY2	EBAF|LEFTA|LEFTYA|TGFB4	7044	ENSG00000143768	GO:0002576|GO:0005125|GO:0005160|GO:0005576|GO:0005615|GO:0007179|GO:0007275|GO:0008083|GO:0010862|GO:0016049|GO:0030509|GO:0031012|GO:0031093|GO:0042981|GO:0043408|GO:0048468|GO:0060395	chr1	MIM:601877|HGNC:HGNC:3122|Vega:OTTHUMG00000037441	left-right determination factor 2	225941492	protein-coding	225936598	-
57007	1.51042	7.2823	ACKR3	CMKOR1|CXC-R7|CXCR-7|CXCR7|GPR159|RDC-1|RDC1	57007	ENSG00000144476	GO:0001525|GO:0001570|GO:0005044|GO:0005515|GO:0005634|GO:0005768|GO:0005769|GO:0005886|GO:0005905|GO:0006935|GO:0007155|GO:0007186|GO:0009986|GO:0015026|GO:0016021|GO:0016032|GO:0016494|GO:0019958|GO:0031623|GO:0043231|GO:0048471|GO:0055037|GO:0070098|GO:0070374|GO:1902230|GO:1905322	chr2	MIM:610376|HGNC:HGNC:23692|Vega:OTTHUMG00000133295	atypical chemokine receptor 3	236582351	protein-coding	236569737	+
84709	0.262751	7.27758	MGARP	C4orf49|CESP-1|HUMMR|OSAP	84709	ENSG00000137463	GO:0005515|GO:0005739|GO:0006626|GO:0008089|GO:0008090|GO:0010821|GO:0010822|GO:0019896|GO:0031307|GO:0071383|GO:0071456|GO:0097211|GO:1904115	chr4	HGNC:HGNC:29969|Vega:OTTHUMG00000161325	mitochondria localized glutamic acid rich protein	139280338	protein-coding	139266163	-
9421	0	7.26536	HAND1	Hxt|Thing1|bHLHa27|eHand	9421	ENSG00000113196	GO:0000122|GO:0000978|GO:0001078|GO:0001525|GO:0001707|GO:0001824|GO:0001829|GO:0001947|GO:0003144|GO:0003218|GO:0003219|GO:0003713|GO:0003714|GO:0005515|GO:0005634|GO:0005654|GO:0005730|GO:0005737|GO:0006366|GO:0007507|GO:0008134|GO:0019899|GO:0035050|GO:0042475|GO:0042802|GO:0042803|GO:0043425|GO:0043433|GO:0044212|GO:0045892|GO:0045944|GO:0046982|GO:0055010|GO:0060411|GO:0060485|GO:0060536|GO:…	chr5	MIM:602406|HGNC:HGNC:4807|Vega:OTTHUMG00000130193	heart and neural crest derivatives expressed 1	154478264	protein-coding	154474972	-
2516	0	7.26095	NR5A1	AD4BP|ELP|FTZ1|FTZF1|POF7|SF-1|SF1|SPGF8|SRXY3|hSF-1	2516	ENSG00000136931	GO:0000977|GO:0000980|GO:0001553|GO:0003677|GO:0003682|GO:0003705|GO:0003707|GO:0003713|GO:0004879|GO:0005515|GO:0005543|GO:0005634|GO:0005654|GO:0006367|GO:0007267|GO:0007530|GO:0007538|GO:0008270|GO:0008584|GO:0008585|GO:0009755|GO:0009888|GO:0010259|GO:0010628|GO:0019899|GO:0030154|GO:0030325|GO:0030522|GO:0042445|GO:0043401|GO:0043565|GO:0045944|GO:0050810|GO:0051457|GO:0090575|GO:2000020|GO:…	chr9	MIM:184757|HGNC:HGNC:7983|Vega:OTTHUMG00000020655	nuclear receptor subfamily 5 group A member 1	124507420	protein-coding	124481236	-
7078	1.9476	7.24462	TIMP3	HSMRK222|K222|K222TA2|SFD	7078	ENSG00000100234	GO:0002020|GO:0002576|GO:0005515|GO:0005576|GO:0005578|GO:0005604|GO:0005615|GO:0005634|GO:0007601|GO:0008191|GO:0010033|GO:0031012|GO:0031089|GO:0046872|GO:0051045|GO:0070062|GO:0070373|GO:0071310|GO:1903984|GO:1904684	chr22	MIM:188826|HGNC:HGNC:11822|Vega:OTTHUMG00000030784	TIMP metallopeptidase inhibitor 3	32863041	protein-coding	32800816	+
347902	1.12075	7.23093	AMIGO2	ALI1|AMIGO-2|DEGA	347902	ENSG00000139211	GO:0005515|GO:0005634|GO:0005886|GO:0007156|GO:0007157|GO:0016021|GO:0043066|GO:0043069|GO:0051965	chr12	MIM:615690|HGNC:HGNC:24073|Vega:OTTHUMG00000169616	adhesion molecule with Ig like domain 2	47079951	protein-coding	47075707	-
5054	1.33228	7.19381	SERPINE1	PAI|PAI-1|PAI1|PLANH1	5054	ENSG00000106366	GO:0001300|GO:0001525|GO:0002020|GO:0002576|GO:0004867|GO:0005102|GO:0005515|GO:0005576|GO:0005615|GO:0005886|GO:0007623|GO:0010469|GO:0010757|GO:0010951|GO:0014912|GO:0030194|GO:0030195|GO:0030198|GO:0030336|GO:0031012|GO:0031093|GO:0032757|GO:0033629|GO:0035491|GO:0042730|GO:0045766|GO:0045944|GO:0048260|GO:0050729|GO:0050829|GO:0051918|GO:0061044|GO:0061045|GO:0070062|GO:0071222|GO:0090026|GO:…	chr7	MIM:173360|HGNC:HGNC:8583|Vega:OTTHUMG00000157107	serpin family E member 1	101139266	protein-coding	101127089	+
7052	0	7.17218	TGM2	TG(C)|TGC	7052	ENSG00000198959	GO:0001974|GO:0003810|GO:0005515|GO:0005525|GO:0005739|GO:0005783|GO:0005829|GO:0005925|GO:0018153|GO:0019904|GO:0031012|GO:0031226|GO:0032471|GO:0043065|GO:0043123|GO:0043277|GO:0045785|GO:0046872|GO:0048661|GO:0050729|GO:0051260|GO:0051482|GO:0051561|GO:0060445|GO:0060662|GO:0070062	chr20	MIM:190196|HGNC:HGNC:11778|Vega:OTTHUMG00000032437	transglutaminase 2	38166578	protein-coding	38127387	-
3554	0	7.15262	IL1R1	CD121A|D2S1473|IL-1R-alpha|IL1R|IL1RA|P80	3554	ENSG00000115594	GO:0002020|GO:0004871|GO:0004888|GO:0004908|GO:0004909|GO:0005161|GO:0005515|GO:0005576|GO:0005886|GO:0005887|GO:0006955|GO:0007166|GO:0009986|GO:0016020|GO:0019966|GO:0043231|GO:0050727|GO:0070498|GO:0070555|GO:2000391|GO:2000661	chr2	MIM:147810|HGNC:HGNC:5993|Vega:OTTHUMG00000130783	interleukin 1 receptor type 1	102179874	protein-coding	102070376	+
5596	1.87688	7.12269	MAPK4	ERK-4|ERK4|PRKM4|p63-MAPK|p63MAPK	5596	ENSG00000141639	GO:0000165|GO:0004674|GO:0004707|GO:0005515|GO:0005524|GO:0005634|GO:0005654|GO:0005737|GO:0005829|GO:0006468|GO:0007049|GO:0010468|GO:0019901|GO:0035556|GO:0042803|GO:0046982|GO:0071310	chr18	MIM:176949|HGNC:HGNC:6878|Vega:OTTHUMG00000179853	mitogen-activated protein kinase 4	50731826	protein-coding	50560114	+
2869	0.226062	7.11434	GRK5	GPRK5	2869	ENSG00000198873	GO:0004674|GO:0004703|GO:0005080|GO:0005515|GO:0005524|GO:0005543|GO:0005737|GO:0005829|GO:0005886|GO:0006915|GO:0007188|GO:0007217|GO:0008277|GO:0008284|GO:0016055|GO:0016607|GO:0031965|GO:0043066|GO:0045444|GO:0046777|GO:0047696|GO:0051726	chr10	MIM:600870|HGNC:HGNC:4544|Vega:OTTHUMG00000019149	G protein-coupled receptor kinase 5	119455619	protein-coding	119207685	+
1081	0	7.10829	CGA	CG-ALPHA|FSHA|GPHA1|GPHa|HCG|LHA|TSHA	1081	ENSG00000135346	GO:0005179|GO:0005515|GO:0005576|GO:0005796|GO:0006357|GO:0007165|GO:0007267|GO:0008284|GO:0016486|GO:0030335|GO:0045944	chr6	MIM:118850|HGNC:HGNC:1885|Vega:OTTHUMG00000015161	glycoprotein hormones, alpha polypeptide	87095147	protein-coding	87085498	-
6482	0.523222	7.1051	ST3GAL1	Gal-NAc6S|SIAT4A|SIATFL|ST3GalA|ST3GalA.1|ST3GalIA|ST3GalIA,1|ST3O	6482	ENSG00000008513	GO:0000139|GO:0003836|GO:0006054|GO:0006464|GO:0006468|GO:0006487|GO:0009311|GO:0016020|GO:0016021|GO:0016266|GO:0018146|GO:0018279|GO:0032580|GO:0070062|GO:0097503	chr8	MIM:607187|HGNC:HGNC:10862|Vega:OTTHUMG00000164534	ST3 beta-galactoside alpha-2,3-sialyltransferase 1	133571940	protein-coding	133454848	-
9547	0	7.03016	CXCL14	BMAC|BRAK|KEC|KS1|MIP-2g|MIP2G|NJAC|SCYB14	9547	ENSG00000145824	GO:0005515|GO:0005615|GO:0005794|GO:0006935|GO:0006955|GO:0007165|GO:0007267|GO:0008009|GO:0045662|GO:0048839|GO:0060326|GO:2000503	chr5	MIM:604186|HGNC:HGNC:10640|Vega:OTTHUMG00000129139	C-X-C motif chemokine ligand 14	135579279	protein-coding	135570681	-
2939	0	7.01999	GSTA2	GST2|GSTA2-2|GTA2|GTH2	2939	ENSG00000244067	GO:0004364|GO:0005515|GO:0005829|GO:0006749|GO:0030855|GO:0070062|GO:1901687	chr6	MIM:138360|HGNC:HGNC:4627|Vega:OTTHUMG00000016263	glutathione S-transferase alpha 2	52763563	protein-coding	52750087	-
4121	1.40585	7.01904	MAN1A1	HUMM3|HUMM9|MAN9	4121	ENSG00000111885	GO:0000139|GO:0004571|GO:0005509|GO:0005783|GO:0005793|GO:0005794|GO:0005829|GO:0006486|GO:0006491|GO:0015923|GO:0016020|GO:0016021|GO:0070062|GO:1904381	chr6	MIM:604344|HGNC:HGNC:6821|Vega:OTTHUMG00000015472	mannosidase alpha class 1A member 1	119349766	protein-coding	119177201	-
80139	0	7.01582	ZNF703	NLZ1|ZEPPO1|ZNF503L|ZPO1	80139	ENSG00000183779	GO:0003676|GO:0005515|GO:0005634|GO:0005737|GO:0006351|GO:0006355|GO:0008284|GO:0010718|GO:0016363|GO:0017015|GO:0030335|GO:0033601|GO:0034111|GO:0034333|GO:0043234|GO:0045892|GO:0046872|GO:0051726|GO:0060644|GO:0060828|GO:0070491|GO:0071392	chr8	MIM:617045|HGNC:HGNC:25883|Vega:OTTHUMG00000164001	zinc finger protein 703	37700021	protein-coding	37695751	+
3672	0.981868	6.97437	ITGA1	CD49a|VLA1	3672	ENSG00000213949	GO:0000187|GO:0001669|GO:0005102|GO:0005515|GO:0005518|GO:0005886|GO:0005925|GO:0006936|GO:0007160|GO:0007229|GO:0008285|GO:0008305|GO:0009897|GO:0009986|GO:0016020|GO:0019903|GO:0030198|GO:0030593|GO:0032516|GO:0034665|GO:0042059|GO:0042311|GO:0043005|GO:0043204|GO:0043525|GO:0045121|GO:0045123|GO:0045178|GO:0046872|GO:0048812|GO:0070062|GO:0098639	chr5	MIM:192968|HGNC:HGNC:6134|Vega:OTTHUMG00000131163	integrin subunit alpha 1	52953655	protein-coding	52788302	+
8809	0	6.96722	IL18R1	CD218a|CDw218a|IL-1Rrp|IL18RA|IL1RRP	8809	ENSG00000115604	GO:0004872|GO:0004908|GO:0005515|GO:0005886|GO:0006955|GO:0007165|GO:0016021|GO:0030101|GO:0032729|GO:0035655|GO:0042008|GO:0042346|GO:0045063	chr2	MIM:604494|HGNC:HGNC:5988|Vega:OTTHUMG00000130780	interleukin 18 receptor 1	102398775	protein-coding	102356283	+
57124	1.38977	6.9365	CD248	CD164L1|TEM1	57124	ENSG00000174807	GO:0003674|GO:0005509|GO:0005578|GO:0005737|GO:0008150|GO:0008284|GO:0016021|GO:0016477|GO:0030246|GO:0048535|GO:0050840|GO:0060033|GO:0070062|GO:2000353	chr11	MIM:606064|HGNC:HGNC:18219|Vega:OTTHUMG00000167073	CD248 molecule	66317044	protein-coding	66314487	-
3976	1.35679	6.87417	LIF	CDF|DIA|HILDA|MLPLI	3976	ENSG00000128342	GO:0001135|GO:0001974|GO:0005102|GO:0005125|GO:0005146|GO:0005515|GO:0005576|GO:0005615|GO:0005829|GO:0006955|GO:0007260|GO:0007275|GO:0007566|GO:0008083|GO:0008284|GO:0008285|GO:0019827|GO:0033138|GO:0033141|GO:0042531|GO:0043410|GO:0045651|GO:0045835|GO:0045944|GO:0046697|GO:0046888|GO:0048286|GO:0048644|GO:0048666|GO:0048711|GO:0048861|GO:0048863|GO:0050731|GO:0060426|GO:0060463|GO:0060707|GO:…	chr22	MIM:159540|HGNC:HGNC:6596|Vega:OTTHUMG00000150910	LIF, interleukin 6 family cytokine	30246851	protein-coding	30240447	-
135112	1.36115	6.82995	NCOA7	ERAP140|ESNA1|NCOA7-AS|Nbla00052|Nbla10993|TLDC4|dJ187J11.3	135112	ENSG00000111912	GO:0005515|GO:0005622|GO:0005634|GO:0006351|GO:0030374|GO:0035257|GO:0045944|GO:1902083|GO:1903204	chr6	MIM:609752|HGNC:HGNC:21081|Vega:OTTHUMG00000015513	nuclear receptor coactivator 7	125932030	protein-coding	125781161	+
335	0	6.81174	APOA1	apo(a)	335	ENSG00000118137	GO:0001523|GO:0001540|GO:0001932|GO:0001935|GO:0002576|GO:0002740|GO:0005515|GO:0005543|GO:0005548|GO:0005576|GO:0005615|GO:0005634|GO:0005769|GO:0005788|GO:0005829|GO:0005886|GO:0006656|GO:0006695|GO:0006898|GO:0007179|GO:0007186|GO:0007229|GO:0007584|GO:0008035|GO:0008203|GO:0008211|GO:0009986|GO:0010804|GO:0010873|GO:0010898|GO:0010903|GO:0014012|GO:0015485|GO:0017127|GO:0018158|GO:0018206|GO:…	chr11	MIM:107680|HGNC:HGNC:600|Vega:OTTHUMG00000046112	apolipoprotein A1	116837950	protein-coding	116835751	-
9719	1.0162	6.81	ADAMTSL2	GPHYSD1	9719	ENSG00000197859	GO:0004222|GO:0005515|GO:0005578|GO:0006508|GO:0008270|GO:0030198|GO:0030512|GO:0050436|GO:0060481	chr9	MIM:612277|HGNC:HGNC:14631|Vega:OTTHUMG00000131706	ADAMTS like 2	133575519	protein-coding	133532164	+
1271	0.391856	6.78842	CNTFR		1271	ENSG00000122756	GO:0001967|GO:0003360|GO:0004897|GO:0005102|GO:0005515|GO:0005886|GO:0007165|GO:0007399|GO:0007548|GO:0008284|GO:0016324|GO:0019898|GO:0019955|GO:0031225|GO:0043524|GO:0060538|GO:0070110|GO:0070120|GO:0097059	chr9	MIM:118946|HGNC:HGNC:2170|Vega:OTTHUMG00000019821	ciliary neurotrophic factor receptor	34590140	protein-coding	34551432	-
6909	0	6.7704	TBX2		6909	ENSG00000121068	GO:0000122|GO:0000978|GO:0001078|GO:0001947|GO:0003148|GO:0003151|GO:0003203|GO:0003256|GO:0003677|GO:0005515|GO:0005634|GO:0005667|GO:0006351|GO:0007219|GO:0007521|GO:0007569|GO:0008016|GO:0008284|GO:0035050|GO:0035909|GO:0036302|GO:0042733|GO:0043565|GO:0045892|GO:0048596|GO:0048738|GO:0060021|GO:0060045|GO:0060465|GO:0060560|GO:0060596|GO:0090398|GO:1901208|GO:1901211	chr17	MIM:600747|HGNC:HGNC:11597|Vega:OTTHUMG00000156986	T-box 2	61409466	protein-coding	61399896	+
1393	0	6.76164	CRHBP	CRF-BP|CRFBP	1393	ENSG00000145708	GO:0001963|GO:0005515|GO:0005576|GO:0005615|GO:0005622|GO:0005634|GO:0005767|GO:0005771|GO:0005783|GO:0005794|GO:0005874|GO:0006954|GO:0007165|GO:0007565|GO:0007611|GO:0009755|GO:0030141|GO:0030425|GO:0031045|GO:0033554|GO:0035690|GO:0035865|GO:0042277|GO:0043196|GO:0043204|GO:0043679|GO:0045055|GO:0048149|GO:0051424|GO:0051459|GO:0051460|GO:0071277|GO:0071314|GO:0071320|GO:0071356|GO:0071391|GO:…	chr5	MIM:122559|HGNC:HGNC:2356|Vega:OTTHUMG00000102133	corticotropin releasing hormone binding protein	76969474	protein-coding	76952855	+
220213	1.71118	6.72485	OTUD1	DUBA7|OTDC1	220213	ENSG00000165312	GO:0004843|GO:0070536	chr10	MIM:612022|HGNC:HGNC:27346|Vega:OTTHUMG00000017819	OTU deubiquitinase 1	23442381	protein-coding	23439269	+
23052	0.630038	6.70572	ENDOD1		23052	ENSG00000149218	GO:0002576|GO:0003676|GO:0004519|GO:0005576|GO:0005829|GO:0016020|GO:0046872|GO:0070062|GO:0090305	chr11	HGNC:HGNC:29129|Vega:OTTHUMG00000167835	endonuclease domain containing 1	95132651	protein-coding	95089810	+
269	0	6.69901	AMHR2	AMHR|MISR2|MISRII|MRII	269	ENSG00000135409	GO:0001880|GO:0004702|GO:0004872|GO:0005026|GO:0005515|GO:0005524|GO:0005886|GO:0005887|GO:0007165|GO:0007179|GO:0007548|GO:0008584|GO:0008585|GO:0023014|GO:0030509|GO:0042562|GO:0046872|GO:1902613|GO:1990262|GO:1990272	chr12	MIM:600956|HGNC:HGNC:465|Vega:OTTHUMG00000170048	anti-Mullerian hormone receptor type 2	53431672	protein-coding	53423855	+
101927476	0	6.63288	LOC101927476		101927476	ENSG00000236393		chrX		uncharacterized LOC101927476	40287721	ncRNA	40262917	+
283208	0	6.62103	P4HA3		283208	ENSG00000149380	GO:0004656|GO:0005506|GO:0005515|GO:0005788|GO:0016702|GO:0019511|GO:0031418|GO:0055114	chr11	MIM:608987|HGNC:HGNC:30135|Vega:OTTHUMG00000165254	prolyl 4-hydroxylase subunit alpha 3	74311676	protein-coding	74266649	-
2634	0	6.58113	GBP2		2634	ENSG00000162645	GO:0000139|GO:0003924|GO:0005515|GO:0005525|GO:0005654|GO:0005829|GO:0006955|GO:0015629|GO:0048471|GO:0060333|GO:0060337	chr1	MIM:600412|HGNC:HGNC:4183|Vega:OTTHUMG00000010662	guanylate binding protein 2	89126159	protein-coding	89106133	-
190	0	6.52129	NR0B1	AHC|AHCH|AHX|DAX-1|DAX1|DSS|GTD|HHG|NROB1|SRXY2	190	ENSG00000169297	GO:0000122|GO:0003677|GO:0003707|GO:0003714|GO:0003723|GO:0004879|GO:0005515|GO:0005634|GO:0005654|GO:0005737|GO:0006367|GO:0006694|GO:0007283|GO:0008104|GO:0008134|GO:0008406|GO:0008584|GO:0016020|GO:0019904|GO:0021854|GO:0021983|GO:0030238|GO:0030325|GO:0030522|GO:0032448|GO:0033144|GO:0033327|GO:0035258|GO:0035902|GO:0042788|GO:0042803|GO:0043401|GO:0043433|GO:0043565|GO:0045596|GO:0045892|GO:…	chrX	MIM:300473|HGNC:HGNC:7960|Vega:OTTHUMG00000021323	nuclear receptor subfamily 0 group B member 1	30309378	protein-coding	30304422	-
2627	0	6.48151	GATA6		2627	ENSG00000141448	GO:0000122|GO:0000977|GO:0000979|GO:0000981|GO:0001085|GO:0001103|GO:0001228|GO:0001701|GO:0001889|GO:0003148|GO:0003309|GO:0003310|GO:0003682|GO:0003700|GO:0003705|GO:0005515|GO:0005634|GO:0005654|GO:0005667|GO:0006366|GO:0006644|GO:0007493|GO:0007596|GO:0008134|GO:0008270|GO:0008584|GO:0014898|GO:0019901|GO:0030513|GO:0031965|GO:0032911|GO:0032912|GO:0035239|GO:0042493|GO:0043066|GO:0043627|GO:…	chr18	MIM:601656|HGNC:HGNC:4174|Vega:OTTHUMG00000131767	GATA binding protein 6	22202528	protein-coding	22169437	+
730112	0	6.46848	FAM166B		730112	ENSG00000215187		chr9	HGNC:HGNC:34242|Vega:OTTHUMG00000019858	family with sequence similarity 166 member B	35563899	protein-coding	35561830	-
387856	0	6.42838	CCDC184	C12orf68	387856	ENSG00000177875	GO:0005515|GO:0005737	chr12	HGNC:HGNC:33749|Vega:OTTHUMG00000169902	coiled-coil domain containing 184	48185926	protein-coding	48183583	+
10417	0	6.3642	SPON2	DIL-1|DIL1|M-SPONDIN|MINDIN	10417	ENSG00000159674	GO:0001530|GO:0002448|GO:0003823|GO:0005515|GO:0005578|GO:0005615|GO:0007155|GO:0007411|GO:0008228|GO:0032755|GO:0032760|GO:0043152|GO:0045087|GO:0046872|GO:0050832|GO:0051607|GO:0060907|GO:0070062|GO:0071222	chr4	MIM:605918|HGNC:HGNC:11253|Vega:OTTHUMG00000089002	spondin 2	1208962	protein-coding	1166933	-
5798	0.45592	6.36128	PTPRN	IA-2|IA-2/PTP|IA2|ICA512|R-PTP-N	5798	ENSG00000054356	GO:0000302|GO:0001553|GO:0004725|GO:0005515|GO:0005634|GO:0005768|GO:0005794|GO:0005886|GO:0006351|GO:0008021|GO:0008134|GO:0016021|GO:0019221|GO:0030054|GO:0030073|GO:0030141|GO:0030424|GO:0030507|GO:0030658|GO:0032868|GO:0035773|GO:0043025|GO:0043204|GO:0043627|GO:0043679|GO:0044389|GO:0045202|GO:0045944|GO:0051020|GO:0051591|GO:1904692|GO:1990502	chr2	MIM:601773|HGNC:HGNC:9676|Vega:OTTHUMG00000133129	protein tyrosine phosphatase, receptor type N	219309573	protein-coding	219289623	-
63036	0	6.35896	CELA2A	ELA2A|PE-1	63036	ENSG00000142615	GO:0004175|GO:0004252|GO:0005576|GO:0005615|GO:0005829|GO:0006508|GO:0017171|GO:0036457|GO:0070268	chr1	MIM:609443|HGNC:HGNC:24609|Vega:OTTHUMG00000002258	chymotrypsin like elastase family member 2A	15472091	protein-coding	15456728	+
602	0	6.34999	BCL3	BCL4|D19S37	602	ENSG00000069399	GO:0000060|GO:0002268|GO:0002315|GO:0002455|GO:0002467|GO:0003677|GO:0003700|GO:0005515|GO:0005634|GO:0005654|GO:0005737|GO:0005829|GO:0005886|GO:0006351|GO:0006974|GO:0007249|GO:0008134|GO:0009615|GO:0010225|GO:0019730|GO:0030198|GO:0030330|GO:0030496|GO:0030674|GO:0032729|GO:0032996|GO:0033257|GO:0042088|GO:0042345|GO:0042536|GO:0042742|GO:0042771|GO:0042832|GO:0042981|GO:0043066|GO:0043231|GO:…	chr19	MIM:109560|HGNC:HGNC:998|Vega:OTTHUMG00000151517	B-cell CLL/lymphoma 3	44760044	protein-coding	44748721	+
7291	0	6.32581	TWIST1	ACS3|BPES2|BPES3|CRS|CRS1|CSO|SCS|TWIST|bHLHa38	7291	ENSG00000122691	GO:0000122|GO:0000981|GO:0001503|GO:0001649|GO:0001701|GO:0001764|GO:0001843|GO:0003180|GO:0003183|GO:0003203|GO:0003253|GO:0005515|GO:0005634|GO:0005654|GO:0006351|GO:0007517|GO:0008134|GO:0010628|GO:0010718|GO:0014067|GO:0019904|GO:0030500|GO:0032000|GO:0032720|GO:0032760|GO:0033128|GO:0035067|GO:0035115|GO:0035116|GO:0035359|GO:0042473|GO:0042476|GO:0042733|GO:0042803|GO:0043066|GO:0043425|GO:…	chr7	MIM:601622|HGNC:HGNC:12428|Vega:OTTHUMG00000090821	twist family bHLH transcription factor 1	19117672	protein-coding	19115468	-
5166	0	6.31725	PDK4		5166	ENSG00000004799	GO:0004672|GO:0004740|GO:0005524|GO:0005739|GO:0005743|GO:0005759|GO:0006006|GO:0006468|GO:0006885|GO:0008286|GO:0009267|GO:0010510|GO:0010565|GO:0010906|GO:0042304|GO:0042593|GO:0042594|GO:0045124|GO:0046320|GO:0071398|GO:0072593|GO:2000811	chr7	MIM:602527|HGNC:HGNC:8812|Vega:OTTHUMG00000153977	pyruvate dehydrogenase kinase 4	95596613	protein-coding	95583497	-
57105	0	6.301	CYSLTR2	CYSLT2|CYSLT2R|GPCR21|HG57|HPN321|KPG_011|PSEC0146|hGPCR21	57105	ENSG00000152207	GO:0001631|GO:0004974|GO:0005515|GO:0005575|GO:0005886|GO:0005887|GO:0006955|GO:0007200|GO:0007218|GO:0008528|GO:0010942|GO:0045766|GO:0061737|GO:0070374	chr13	MIM:605666|HGNC:HGNC:18274|Vega:OTTHUMG00000016906	cysteinyl leukotriene receptor 2	48711225	protein-coding	48653711	+
22924	1.20109	6.27689	MAPRE3	EB3|EBF3|EBF3-S|RP3	22924	ENSG00000084764	GO:0005515|GO:0005737|GO:0007049|GO:0008017|GO:0030496|GO:0035371|GO:0042802|GO:0045737|GO:0045893|GO:0051301|GO:1903033	chr2	MIM:605788|HGNC:HGNC:6892|Vega:OTTHUMG00000097067	microtubule associated protein RP/EB family member 3	27027219	protein-coding	26970371	+
83716	1.30017	6.26997	CRISPLD2	CRISP11|LCRISP2|LGL1	83716	ENSG00000103196	GO:0005576|GO:0005578|GO:0008201|GO:0030133|GO:0030198|GO:0030324|GO:0034774|GO:0043312|GO:0060325|GO:0070062|GO:1904813	chr16	MIM:612434|HGNC:HGNC:25248|Vega:OTTHUMG00000137644	cysteine rich secretory protein LCCL domain containing 2	84909510	protein-coding	84819981	+
23324	1.11617	6.26741	MAN2B2		23324	ENSG00000013288	GO:0004559|GO:0005615|GO:0006013|GO:0006517|GO:0008496|GO:0009313|GO:0030246|GO:0043202|GO:0046872|GO:0070062	chr4	HGNC:HGNC:29623|Vega:OTTHUMG00000160073	mannosidase alpha class 2B member 2	6622406	protein-coding	6575174	+
114904	1.15943	6.2485	C1QTNF6	CTFP6|CTRP6|ZACRP6	114904	ENSG00000133466	GO:0005515|GO:0005581|GO:0005615|GO:0042802|GO:0070208	chr22	MIM:614910|HGNC:HGNC:14343|Vega:OTTHUMG00000150538	C1q and TNF related 6	37188290	protein-coding	37180166	-
1584	0	6.23892	CYP11B1	CPN1|CYP11B|FHI|P450C11	1584	ENSG00000160882	GO:0004507|GO:0005506|GO:0005739|GO:0005743|GO:0006700|GO:0006704|GO:0006955|GO:0008217|GO:0016125|GO:0020037|GO:0032342|GO:0032870|GO:0034651|GO:0035865|GO:0042593|GO:0047783|GO:0055114	chr8	MIM:610613|HGNC:HGNC:2591|Vega:OTTHUMG00000164637	cytochrome P450 family 11 subfamily B member 1	142879820	protein-coding	142872357	-
8869	0.704248	6.23081	ST3GAL5	SATI|SIAT9|SIATGM3S|SPDRS|ST3GalV	8869	ENSG00000115525	GO:0000139|GO:0001574|GO:0003836|GO:0004513|GO:0005887|GO:0005975|GO:0006688|GO:0008373|GO:0009311|GO:0016021|GO:0018279|GO:0047291|GO:0097503	chr2	MIM:604402|HGNC:HGNC:10872|Vega:OTTHUMG00000130171	ST3 beta-galactoside alpha-2,3-sialyltransferase 5	85889034	protein-coding	85839148	-
164312	0	6.22782	LRRN4	C20orf75|NLRR-4|NLRR4|dJ1056H1.1	164312	ENSG00000125872	GO:0005887|GO:0007616|GO:0008542|GO:0070062	chr20	HGNC:HGNC:16208|Vega:OTTHUMG00000031825	leucine rich repeat neuronal 4	6054080	protein-coding	6040546	-
1903	1.02718	6.22726	S1PR3	EDG-3|EDG3|LPB3|S1P3	1903	ENSG00000213694	GO:0001816|GO:0003376|GO:0004930|GO:0005178|GO:0005515|GO:0005886|GO:0005887|GO:0006954|GO:0007186|GO:0007193|GO:0007204|GO:0007219|GO:0008284|GO:0008289|GO:0009653|GO:0032651|GO:0038036|GO:1903141	chr9	MIM:601965|HGNC:HGNC:3167|Vega:OTTHUMG00000020173	sphingosine-1-phosphate receptor 3	89005154	protein-coding	88991409	+
1050	0.93811	6.22516	CEBPA	C/EBP-alpha|CEBP	1050	ENSG00000245848	GO:0000050|GO:0000122|GO:0000978|GO:0001077|GO:0001228|GO:0001889|GO:0001892|GO:0003677|GO:0003700|GO:0003705|GO:0003713|GO:0005515|GO:0005634|GO:0005654|GO:0005730|GO:0006091|GO:0006351|GO:0006366|GO:0007005|GO:0007219|GO:0008134|GO:0008203|GO:0008285|GO:0016032|GO:0019221|GO:0019900|GO:0030099|GO:0030225|GO:0030324|GO:0030851|GO:0032436|GO:0042593|GO:0042803|GO:0043231|GO:0044212|GO:0045444|GO:…	chr19	MIM:116897|HGNC:HGNC:1833|Vega:OTTHUMG00000161461	CCAAT/enhancer binding protein alpha	33302564	protein-coding	33299934	-
6509	0.747956	6.21238	SLC1A4	ASCT1|SATT|SPATCCM	6509	ENSG00000115902	GO:0005254|GO:0005882|GO:0005886|GO:0005887|GO:0006865|GO:0006868|GO:0009986|GO:0015171|GO:0015180|GO:0015184|GO:0015186|GO:0015193|GO:0015194|GO:0015195|GO:0015293|GO:0015808|GO:0015811|GO:0015824|GO:0015825|GO:0015826|GO:0016020|GO:0016021|GO:0030425|GO:0034589|GO:0034590|GO:0035249|GO:0035524|GO:0042470|GO:0043025|GO:0050890|GO:0070062|GO:1902476	chr2	MIM:600229|HGNC:HGNC:10942|Vega:OTTHUMG00000129537	solute carrier family 1 member 4	65023866	protein-coding	64988445	+
79804	0	6.16759	HAND2-AS1	DEIN|NBLA00301|UPH	79804	ENSG00000237125		chr4	MIM:617240|HGNC:HGNC:48872	HAND2 antisense RNA 1 (head to head)	173591255	ncRNA	173528600	+
114134	1.25385	6.1655	SLC2A13	HMIT	114134	ENSG00000151229	GO:0005351|GO:0005355|GO:0005366|GO:0005886|GO:0015798|GO:0015992|GO:0016021|GO:0035428|GO:0046323|GO:1904659	chr12	MIM:611036|HGNC:HGNC:15956|Vega:OTTHUMG00000059743	solute carrier family 2 member 13	40105859	protein-coding	39755021	-
101928100	0	6.13903	LOC101928100		101928100	ENSG00000245648		chr12		uncharacterized LOC101928100	10398506	ncRNA	10363769	+
336	0	6.12533	APOA2	Apo-AII|ApoA-II|apoAII	336	ENSG00000158874	GO:0001523|GO:0002526|GO:0002740|GO:0005319|GO:0005515|GO:0005543|GO:0005576|GO:0005769|GO:0005788|GO:0005829|GO:0006641|GO:0006656|GO:0008035|GO:0008203|GO:0008289|GO:0009395|GO:0009749|GO:0010873|GO:0010903|GO:0015485|GO:0016032|GO:0017127|GO:0018158|GO:0018206|GO:0019216|GO:0030300|GO:0031072|GO:0031100|GO:0031210|GO:0031647|GO:0032375|GO:0033344|GO:0033700|GO:0034190|GO:0034361|GO:0034364|GO:…	chr1	MIM:107670|HGNC:HGNC:601|Vega:OTTHUMG00000034346	apolipoprotein A2	161223628	protein-coding	161222293	-
283537	0	6.11271	SLC46A3	FKSG16	283537	ENSG00000139508	GO:0003674|GO:0008150|GO:0016021|GO:0055085|GO:0070062	chr13	MIM:616764|HGNC:HGNC:27501|Vega:OTTHUMG00000016650	solute carrier family 46 member 3	28719013	protein-coding	28700081	-
7035	0	6.11226	TFPI	EPI|LACI|TFI|TFPI1	7035	ENSG00000003436	GO:0004866|GO:0004867|GO:0005576|GO:0005615|GO:0005783|GO:0005886|GO:0007596|GO:0007598|GO:0009986|GO:0010951|GO:0031090|GO:0031225|GO:0032355|GO:0071222|GO:0071347	chr2	MIM:152310|HGNC:HGNC:11760|Vega:OTTHUMG00000132634	tissue factor pathway inhibitor	187554505	protein-coding	187464231	-
84848	0.0248886	6.06709	MIR503HG	H19X|MIR503HG2	84848	ENSG00000223749		chrX	HGNC:HGNC:28258	MIR503 host gene	134546630	ncRNA	134543377	-
6545	0	6.00646	SLC7A4	CAT-4|CAT4|HCAT3|VH	6545	ENSG00000099960	GO:0006520|GO:0006810|GO:0015174|GO:0016021|GO:1990822	chr22	MIM:603752|HGNC:HGNC:11062|Vega:OTTHUMG00000150896	solute carrier family 7 member 4	21032558	protein-coding	21028718	-
27063	0	5.9877	ANKRD1	ALRP|C-193|CARP|CVARP|MCARP|bA320F15.2	27063	ENSG00000148677	GO:0000122|GO:0001085|GO:0001105|GO:0001650|GO:0002039|GO:0003677|GO:0003714|GO:0005515|GO:0005634|GO:0005654|GO:0005667|GO:0005737|GO:0005829|GO:0006366|GO:0010976|GO:0019216|GO:0030017|GO:0031432|GO:0031674|GO:0035690|GO:0035914|GO:0035994|GO:0042692|GO:0042826|GO:0043065|GO:0043517|GO:0045214|GO:0045944|GO:0050714|GO:0055008|GO:0070412|GO:0071222|GO:0071260|GO:0071347|GO:0071356|GO:0071407|GO:…	chr10	MIM:609599|HGNC:HGNC:15819|Vega:OTTHUMG00000018734	ankyrin repeat domain 1	90921275	protein-coding	90912100	-
1825	0.40439	5.96658	DSC3	CDHF3|DSC|DSC1|DSC2|DSC4|HT-CP	1825	ENSG00000134762	GO:0001533|GO:0001701|GO:0005509|GO:0005576|GO:0005737|GO:0005886|GO:0005911|GO:0007155|GO:0007156|GO:0016020|GO:0016021|GO:0030054|GO:0030057|GO:0031424|GO:0070268	chr18	MIM:600271|HGNC:HGNC:3037|Vega:OTTHUMG00000179622	desmocollin 3	31042815	protein-coding	30989365	-
84532	0	5.96244	ACSS1	ACAS2L|ACECS1|AceCS2L	84532	ENSG00000154930	GO:0003987|GO:0005515|GO:0005524|GO:0005759|GO:0006069|GO:0006085|GO:0016208|GO:0019413|GO:0019427|GO:0019542	chr20	MIM:614355|HGNC:HGNC:16091|Vega:OTTHUMG00000032112	acyl-CoA synthetase short-chain family member 1	25058182	protein-coding	25006230	-
7128	0.12556	5.95988	TNFAIP3	A20|AISBL|OTUD7C|TNFA1P2	7128	ENSG00000118503	GO:0001922|GO:0002020|GO:0002237|GO:0002634|GO:0002677|GO:0003677|GO:0004842|GO:0004843|GO:0005515|GO:0005634|GO:0005737|GO:0005764|GO:0005829|GO:0006915|GO:0006954|GO:0008270|GO:0010803|GO:0016579|GO:0016874|GO:0019900|GO:0031397|GO:0032088|GO:0032480|GO:0032495|GO:0032691|GO:0032703|GO:0032715|GO:0032720|GO:0034136|GO:0034140|GO:0034144|GO:0034148|GO:0035871|GO:0042802|GO:0043124|GO:0043130|GO:…	chr6	MIM:191163|HGNC:HGNC:11896|Vega:OTTHUMG00000015664	TNF alpha induced protein 3	137883314	protein-coding	137867188	+
1852	0	5.92765	DUSP9	MKP-4|MKP4	1852	ENSG00000130829	GO:0000165|GO:0000187|GO:0000188|GO:0004721|GO:0004725|GO:0005515|GO:0005634|GO:0005737|GO:0005829|GO:0006470|GO:0007254|GO:0008138|GO:0017017|GO:0035335	chrX	MIM:300134|HGNC:HGNC:3076|Vega:OTTHUMG00000024211	dual specificity phosphatase 9	153651326	protein-coding	153642443	+
6591	0	5.92482	SNAI2	SLUG|SLUGH|SLUGH1|SNAIL2|WS2D	6591	ENSG00000019549	GO:0000122|GO:0000790|GO:0001078|GO:0001649|GO:0001837|GO:0003198|GO:0003273|GO:0003682|GO:0003705|GO:0005515|GO:0005634|GO:0005737|GO:0006351|GO:0006933|GO:0007219|GO:0007605|GO:0010839|GO:0010957|GO:0014032|GO:0030335|GO:0032331|GO:0032642|GO:0033629|GO:0035066|GO:0035414|GO:0035921|GO:0043473|GO:0043518|GO:0043565|GO:0044344|GO:0045600|GO:0045667|GO:0046872|GO:0050872|GO:0060021|GO:0060070|GO:…	chr8	MIM:602150|HGNC:HGNC:11094|Vega:OTTHUMG00000149912	snail family transcriptional repressor 2	48921440	protein-coding	48917681	-
4489	0	5.91351	MT1A	MT1|MT1S|MTC	4489	ENSG00000205362	GO:0005515|GO:0005634|GO:0005737|GO:0005829|GO:0008270|GO:0010038|GO:0045926|GO:0048471|GO:0071276|GO:0071294	chr16	MIM:156350|HGNC:HGNC:7393|Vega:OTTHUMG00000176919	metallothionein 1A	56640088	protein-coding	56638666	+
375061	0.0502436	5.89305	FAM89A	C1orf153	375061	ENSG00000182118		chr1	HGNC:HGNC:25057|Vega:OTTHUMG00000037960	family with sequence similarity 89 member A	231040249	protein-coding	231018958	-
2151	0	5.88403	F2RL2	PAR-3|PAR3	2151	ENSG00000164220	GO:0004435|GO:0004930|GO:0005515|GO:0005576|GO:0005886|GO:0005887|GO:0007596|GO:0009611|GO:0015057|GO:0016324|GO:0030168|GO:0035025|GO:0051482|GO:0070493	chr5	MIM:601919|HGNC:HGNC:3539|Vega:OTTHUMG00000102119	coagulation factor II thrombin receptor like 2	76623434	protein-coding	76615482	-
10846	0	5.87633	PDE10A	ADSD2|HSPDE10A|IOLOD|LINC00473|PDE10A19	10846	ENSG00000112541	GO:0004114|GO:0004115|GO:0004118|GO:0005829|GO:0006198|GO:0007165|GO:0008144|GO:0010738|GO:0016020|GO:0030552|GO:0030553|GO:0043204|GO:0043949|GO:0046069|GO:0046872|GO:0047555	chr6	MIM:610652|HGNC:HGNC:8772|Vega:OTTHUMG00000015986	phosphodiesterase 10A	165988039	protein-coding	165327287	-
51032	0	5.81687	CELA2B	ELA2B	51032	ENSG00000215704	GO:0004252|GO:0005576|GO:0005615|GO:0006508	chr1	MIM:609444|HGNC:HGNC:29995|Vega:OTTHUMG00000002259	chymotrypsin like elastase family member 2B	15491400	protein-coding	15476101	+
5228	0.213527	5.8035	PGF	D12S1900|PGFL|PIGF|PLGF|PlGF-2|SHGC-10760	5228	ENSG00000119630	GO:0001525|GO:0001658|GO:0001666|GO:0001938|GO:0002040|GO:0005172|GO:0005515|GO:0005576|GO:0005615|GO:0007165|GO:0007267|GO:0007565|GO:0008083|GO:0008201|GO:0008284|GO:0016020|GO:0030154|GO:0031100|GO:0032870|GO:0042493|GO:0042803|GO:0045766|GO:0046982|GO:0048010|GO:0050930|GO:0051781|GO:0060688|GO:0060754	chr14	MIM:601121|HGNC:HGNC:8893|Vega:OTTHUMG00000171496	placental growth factor	74955764	protein-coding	74941830	-
9173	0	5.7746	IL1RL1	DER4|FIT-1|IL33R|ST2|ST2L|ST2V|T1	9173	ENSG00000115602	GO:0002113|GO:0002114|GO:0002826|GO:0004896|GO:0004908|GO:0005057|GO:0005515|GO:0005578|GO:0005886|GO:0006955|GO:0007165|GO:0009897|GO:0016021|GO:0032689|GO:0032754|GO:0038172|GO:0043032|GO:0043124|GO:0050729|GO:0090197	chr2	MIM:601203|HGNC:HGNC:5998|Vega:OTTHUMG00000130782	interleukin 1 receptor like 1	102352037	protein-coding	102311502	+
65055	0	5.76773	REEP1	C2orf23|HMN5B|SPG31|Yip2a	65055	ENSG00000068615	GO:0005515|GO:0005737|GO:0005783|GO:0005789|GO:0008017|GO:0016020|GO:0016021|GO:0031849|GO:0031966|GO:0032386|GO:0051205|GO:0071782|GO:0071786	chr2	MIM:609139|HGNC:HGNC:25786|Vega:OTTHUMG00000130205	receptor accessory protein 1	86338083	protein-coding	86213997	-
1008	0.469458	5.74884	CDH10		1008	ENSG00000040731	GO:0005509|GO:0005886|GO:0007156|GO:0016021|GO:0016337|GO:0034332	chr5	MIM:604555|HGNC:HGNC:1749|Vega:OTTHUMG00000090667	cadherin 10	24644978	protein-coding	24487100	-
55022	0.195521	5.74201	PID1	HMFN2073|NYGGF4|P-CLI1|PCLI1	55022	ENSG00000153823	GO:0001933|GO:0005515|GO:0005737|GO:0006112|GO:0010628|GO:0010635|GO:0044320|GO:0045444|GO:0045944|GO:0046627|GO:0051881|GO:0070346|GO:0070584|GO:0071345|GO:0071354|GO:0071356|GO:0071398|GO:0090005|GO:0090298|GO:2000045|GO:2000377|GO:2000379|GO:2001170|GO:2001171|GO:2001274	chr2	MIM:612930|HGNC:HGNC:26084|Vega:OTTHUMG00000133191	phosphotyrosine interaction domain containing 1	229271341	protein-coding	229023973	-
23209	0	5.74089	MLC1	LVM|MLC|VL	23209	ENSG00000100427	GO:0005215|GO:0005515|GO:0005737|GO:0005764|GO:0005768|GO:0005769|GO:0005783|GO:0005886|GO:0005901|GO:0005911|GO:0006810|GO:0006811|GO:0008565|GO:0015031|GO:0016021|GO:0016192|GO:0016323|GO:0016324|GO:0030136|GO:0031410|GO:0032388|GO:0032403|GO:0045121|GO:0047484|GO:0048471|GO:0051259|GO:0055037|GO:0071397|GO:0072584	chr22	MIM:605908|HGNC:HGNC:17082|Vega:OTTHUMG00000150236	megalencephalic leukoencephalopathy with subcortical cysts 1	50085929	protein-coding	50059391	-
6035	0	5.73641	RNASE1	RAC1|RIB1|RNS1	6035	ENSG00000129538	GO:0003676|GO:0004519|GO:0004522|GO:0004540|GO:0005515|GO:0070062|GO:0090502	chr14	MIM:180440|HGNC:HGNC:10044|Vega:OTTHUMG00000029603	ribonuclease A family member 1, pancreatic	20802877	protein-coding	20801356	-
4211	0	5.72999	MEIS1		4211	ENSG00000143995	GO:0000978|GO:0001077|GO:0001525|GO:0002089|GO:0003682|GO:0003705|GO:0005515|GO:0005634|GO:0005667|GO:0006366|GO:0007626|GO:0035855|GO:0045638|GO:0045665|GO:0045944|GO:0046982|GO:0060216	chr2	MIM:601739|HGNC:HGNC:7000|Vega:OTTHUMG00000150714	Meis homeobox 1	66572759	protein-coding	66435400	+
79974	0	5.70676	CPED1	C7orf58	79974	ENSG00000106034	GO:0005783	chr7	HGNC:HGNC:26159|Vega:OTTHUMG00000156982	cadherin like and PC-esterase domain containing 1	121297444	protein-coding	120988697	+
3209	0	5.66987	HOXA13	HOX1|HOX1J	3209	ENSG00000106031	GO:0001501|GO:0003677|GO:0005654|GO:0006351|GO:0006355|GO:0043565|GO:0045111	chr7	MIM:142959|HGNC:HGNC:5102|Vega:OTTHUMG00000023438	homeobox A13	27200106	protein-coding	27196880	-
3206	0	5.66591	HOXA10	HOX1|HOX1.8|HOX1H|PL	3206	ENSG00000253293	GO:0000978|GO:0001077|GO:0001501|GO:0005515|GO:0005634|GO:0005667|GO:0005737|GO:0006366|GO:0007275|GO:0007283|GO:0007338|GO:0008584|GO:0009952|GO:0009954|GO:0030326|GO:0042826|GO:0045944|GO:0060065	chr7	MIM:142957|HGNC:HGNC:5100|Vega:OTTHUMG00000023436	homeobox A10	27180261	protein-coding	27170591	-
91807	0	5.65147	MYLK3	MLCK|MLCK2|caMLCK	91807	ENSG00000140795	GO:0002528|GO:0004683|GO:0004687|GO:0005524|GO:0005622|GO:0005737|GO:0005829|GO:0006468|GO:0015629|GO:0018105|GO:0018107|GO:0035556|GO:0045214|GO:0048769|GO:0055003|GO:0060298|GO:0071347	chr16	MIM:612147|HGNC:HGNC:29826|Vega:OTTHUMG00000132543	myosin light chain kinase 3	46763246	protein-coding	46702282	-
5396	0	5.61036	PRRX1	AGOTC|PHOX1|PMX1|PRX-1|PRX1	5396	ENSG00000116132	GO:0000122|GO:0001105|GO:0002053|GO:0003713|GO:0005634|GO:0005730|GO:0006366|GO:0030326|GO:0042472|GO:0042474|GO:0043565|GO:0045880|GO:0045944|GO:0048664|GO:0048701|GO:0048844|GO:0051216|GO:0060021|GO:0070570|GO:0071837|GO:0097150	chr1	MIM:167420|HGNC:HGNC:9142|Vega:OTTHUMG00000035231	paired related homeobox 1	170739400	protein-coding	170664172	+
283131	0	5.59965	NEAT1	LINC00084|NCRNA00084|TncRNA|VINC	283131	ENSG00000245532		chr11	MIM:612769|HGNC:HGNC:30815	nuclear paraspeckle assembly transcript 1 (non-protein coding)	65445538	ncRNA	65422798	+
3490	0	5.5778	IGFBP7	AGM|FSTL2|IBP-7|IGFBP-7|IGFBP-7v|IGFBPRP1|MAC25|PSF|RAMSVPS|TAF	3490	ENSG00000163453	GO:0001558|GO:0005515|GO:0005520|GO:0005576|GO:0005615|GO:0005788|GO:0007155|GO:0007566|GO:0008285|GO:0009408|GO:0031012|GO:0032526|GO:0032870|GO:0043687|GO:0044267|GO:0050810|GO:0051414|GO:0070062	chr4	MIM:602867|HGNC:HGNC:5476|Vega:OTTHUMG00000128772	insulin like growth factor binding protein 7	57110385	protein-coding	57031071	-
100507050	0	5.57649	TPBGL		100507050	ENSG00000261594	GO:0016021	chr11	HGNC:HGNC:44159|Vega:OTTHUMG00000165441	trophoblast glycoprotein like	75243704	protein-coding	75240905	+
4837	0	5.57052	NNMT		4837	ENSG00000166741	GO:0005829|GO:0008112|GO:0010243|GO:0030760|GO:0031100|GO:0032259|GO:0034356|GO:0042493	chr11	MIM:600008|HGNC:HGNC:7861|Vega:OTTHUMG00000168245	nicotinamide N-methyltransferase	114312516	protein-coding	114295813	+
5179	0	5.5495	PENK	PE|PENK-A	5179	ENSG00000181195	GO:0001515|GO:0001649|GO:0001662|GO:0001666|GO:0001964|GO:0002118|GO:0005184|GO:0005576|GO:0005788|GO:0005886|GO:0007165|GO:0007218|GO:0007268|GO:0007568|GO:0007600|GO:0009314|GO:0009636|GO:0014009|GO:0019233|GO:0030424|GO:0030425|GO:0031628|GO:0032280|GO:0032355|GO:0032496|GO:0034599|GO:0035094|GO:0035641|GO:0043025|GO:0043204|GO:0043278|GO:0043679|GO:0043687|GO:0044267|GO:0045471|GO:0051592|GO:…	chr8	MIM:131330|HGNC:HGNC:8831|Vega:OTTHUMG00000164409	proenkephalin	56446734	protein-coding	56440954	-
3207	0	5.54776	HOXA11	HOX1|HOX1I|RUSAT1	3207	ENSG00000005073	GO:0001501|GO:0001656|GO:0001658|GO:0001759|GO:0005654|GO:0005667|GO:0006351|GO:0007275|GO:0007283|GO:0007338|GO:0007501|GO:0008584|GO:0009653|GO:0009952|GO:0009953|GO:0009954|GO:0010720|GO:0030326|GO:0032332|GO:0032993|GO:0035115|GO:0042733|GO:0043234|GO:0043565|GO:0045893|GO:0048589|GO:0060065|GO:0060272|GO:0060351	chr7	MIM:142958|HGNC:HGNC:5101|Vega:OTTHUMG00000023437	homeobox A11	27185216	protein-coding	27181157	-
2128	0	5.5392	EVX1	EVX-1	2128	ENSG00000106038	GO:0003700|GO:0005654|GO:0009792|GO:0021913|GO:0043565|GO:0045944	chr7	MIM:142996|HGNC:HGNC:3506|Vega:OTTHUMG00000023093	even-skipped homeobox 1	27247819	protein-coding	27242545	+
81855	0.0127989	5.49759	SFXN3	BA108L7.2|SFX3	81855	ENSG00000107819	GO:0005739|GO:0015075|GO:0016021|GO:0031966|GO:0034220|GO:0055072	chr10	MIM:615571|HGNC:HGNC:16087|Vega:OTTHUMG00000018921	sideroflexin 3	101041241	protein-coding	101031239	+
1749	0	5.46513	DLX5	SHFM1D	1749	ENSG00000105880	GO:0000790|GO:0000978|GO:0001077|GO:0001501|GO:0001649|GO:0001958|GO:0005737|GO:0006366|GO:0007399|GO:0008283|GO:0021889|GO:0030326|GO:0030509|GO:0030855|GO:0042472|GO:0044212|GO:0045893|GO:0048646|GO:0050679|GO:0060021|GO:0060166|GO:0060325|GO:0071773|GO:0071837|GO:0090263|GO:0097376|GO:1901522	chr7	MIM:600028|HGNC:HGNC:2918|Vega:OTTHUMG00000154200	distal-less homeobox 5	97024831	protein-coding	97020390	-
145781	0.118684	5.46397	MYZAP	GRINL1A|Gcom2|MYZAP|MYZAP-POLR2M|gcom	145781	ENSG00000137878		chr15	HGNC:HGNC:26424|Vega:OTTHUMG00000176411	GRINL1A complex locus 1	57685364	protein-coding	57591904	+
282679	0.152802	5.4408	AQP11	AQPX1	282679	ENSG00000178301	GO:0003674|GO:0005215|GO:0005783|GO:0005829|GO:0005886|GO:0006811|GO:0006833|GO:0009986|GO:0015793|GO:0015840|GO:0016021|GO:0030425|GO:0048388|GO:0051260|GO:0072014	chr11	MIM:609914|HGNC:HGNC:19940|Vega:OTTHUMG00000165194	aquaporin 11	77610356	protein-coding	77589635	+
4487	0	5.42949	MSX1	ECTD3|HOX7|HYD1|STHAG1	4487	ENSG00000163132	GO:0000122|GO:0000902|GO:0000977|GO:0000982|GO:0001227|GO:0001228|GO:0001701|GO:0002039|GO:0003198|GO:0005634|GO:0005654|GO:0006366|GO:0007517|GO:0008285|GO:0009952|GO:0010463|GO:0021983|GO:0023019|GO:0030308|GO:0030513|GO:0030901|GO:0034504|GO:0035115|GO:0035116|GO:0035326|GO:0035880|GO:0042474|GO:0042475|GO:0042481|GO:0043066|GO:0043517|GO:0045944|GO:0048863|GO:0050821|GO:0051154|GO:0060021|GO:…	chr4	MIM:142983|HGNC:HGNC:7391|Vega:OTTHUMG00000090335	msh homeobox 1	4863933	protein-coding	4859665	+
3628	0.46778	5.42817	INPP1		3628	ENSG00000151689	GO:0004441|GO:0005829|GO:0006796|GO:0007165|GO:0016311|GO:0043647|GO:0046854|GO:0046872|GO:0052829	chr2	MIM:147263|HGNC:HGNC:6071|Vega:OTTHUMG00000132672	inositol polyphosphate-1-phosphatase	190371665	protein-coding	190343470	+
57509	0.416045	5.42477	MTUS1	ATBP|ATIP|ATIP3|ICIS|MP44|MTSG1	57509	ENSG00000129422	GO:0005615|GO:0005730|GO:0005739|GO:0005794|GO:0005815|GO:0005819|GO:0005874|GO:0005886|GO:0015630	chr8	MIM:609589|HGNC:HGNC:29789|Vega:OTTHUMG00000163756	microtubule associated scaffold protein 1	17800917	protein-coding	17643794	-
84560	0	5.41484	MT4	MT-4|MT-IV|MTIV	84560	ENSG00000102891	GO:0005623|GO:0006875|GO:0008150|GO:0046872	chr16	MIM:606206|HGNC:HGNC:18705|Vega:OTTHUMG00000176863	metallothionein 4	56568957	protein-coding	56565049	+
968	0	5.41161	CD68	GP110|LAMP4|SCARD1	968	ENSG00000129226	GO:0005886|GO:0010008|GO:0016020|GO:0016021|GO:0035577|GO:0043312|GO:0071310	chr17	MIM:153634|HGNC:HGNC:1693|Vega:OTTHUMG00000108146	CD68 molecule	7582111	protein-coding	7579487	+
3484	0	5.39572	IGFBP1	AFBP|IBP1|IGF-BP25|PP12|hIGFBP-1	3484	ENSG00000146678	GO:0005102|GO:0005515|GO:0005520|GO:0005576|GO:0005615|GO:0005788|GO:0005794|GO:0007165|GO:0007568|GO:0008286|GO:0030307|GO:0031994|GO:0031995|GO:0036499|GO:0042246|GO:0043567|GO:0043687|GO:0044267|GO:0090090	chr7	MIM:146730|HGNC:HGNC:5469|Vega:OTTHUMG00000152343	insulin like growth factor binding protein 1	45893668	protein-coding	45888360	+
119548	0	5.36018	PNLIPRP3		119548	ENSG00000203837	GO:0004806|GO:0005576|GO:0016042	chr10	HGNC:HGNC:23492|Vega:OTTHUMG00000019100	pancreatic lipase related protein 3	116477956	protein-coding	116427912	+
4241	0.0648557	5.35919	MELTF	CD228|MAP97|MFI2|MTF1|MTf	4241	ENSG00000163975	GO:0001558|GO:0005506|GO:0005515|GO:0005576|GO:0005615|GO:0005788|GO:0005886|GO:0005887|GO:0006501|GO:0009986|GO:0010756|GO:0042127|GO:0043687|GO:0044267|GO:0046658|GO:0055072|GO:0070062|GO:0090091|GO:0097286|GO:1900025	chr3	MIM:155750|HGNC:HGNC:7037|Vega:OTTHUMG00000155518	melanotransferrin	197029816	protein-coding	197001741	-
2355	0.396172	5.35863	FOSL2	FRA2	2355	ENSG00000075426	GO:0000977|GO:0001228|GO:0003334|GO:0003682|GO:0003700|GO:0005515|GO:0005634|GO:0005654|GO:0006357|GO:0006366|GO:0008219|GO:0045944|GO:0048146	chr2	MIM:601575|HGNC:HGNC:3798|Vega:OTTHUMG00000097832	FOS like 2, AP-1 transcription factor subunit	28414649	protein-coding	28392912	+
3777	0	5.34371	KCNK3	K2p3.1|OAT1|PPH4|TASK|TASK-1|TBAK1	3777	ENSG00000171303	GO:0005216|GO:0005252|GO:0005267|GO:0005615|GO:0005886|GO:0005887|GO:0006813|GO:0007268|GO:0007420|GO:0008022|GO:0008083|GO:0022841|GO:0034220|GO:0034765|GO:0042493|GO:0042803|GO:0044548|GO:0046982|GO:0051481|GO:0061337|GO:0071294|GO:0071456|GO:0071805|GO:0090102	chr2	MIM:603220|HGNC:HGNC:6278|Vega:OTTHUMG00000125530	potassium two pore domain channel subfamily K member 3	26731198	protein-coding	26692713	+
131540	0	5.3423	ZDHHC19	DHHC19	131540	ENSG00000163958	GO:0005783|GO:0016021|GO:0019706	chr3	HGNC:HGNC:20713|Vega:OTTHUMG00000133642	zinc finger DHHC-type containing 19	196211437	protein-coding	196197452	-
10395	0	5.34217	DLC1	ARHGAP7|HP|STARD12|p122-RhoGAP	10395	ENSG00000164741	GO:0001843|GO:0003007|GO:0005096|GO:0005515|GO:0005634|GO:0005737|GO:0005829|GO:0005901|GO:0005925|GO:0006915|GO:0006919|GO:0007165|GO:0008285|GO:0008289|GO:0008360|GO:0021575|GO:0030036|GO:0030336|GO:0030864|GO:0030900|GO:0032587|GO:0032956|GO:0035024|GO:0035307|GO:0042169|GO:0043547|GO:0048041|GO:0051056|GO:0051497|GO:0051895|GO:1900119	chr8	MIM:604258|HGNC:HGNC:2897|Vega:OTTHUMG00000090825	DLC1 Rho GTPase activating protein	13604616	protein-coding	13083363	-
154790	0	5.31955	CLEC2L		154790	ENSG00000236279	GO:0016021|GO:0030246	chr7	HGNC:HGNC:21969|Vega:OTTHUMG00000164900	C-type lectin domain family 2 member L	139544985	protein-coding	139523928	+
105375773	0	5.30706	LOC105375773		105375773			chr8		uncharacterized LOC105375773	133684066	ncRNA	133663761	-
100507406	0	5.3068	LOC100507406		100507406	ENSG00000234956		chr6		uncharacterized LOC100507406	137739037	ncRNA	137730171	-
55603	0	5.29234	FAM46A	C6orf37|XTP11	55603	ENSG00000112773	GO:0003723|GO:0005515|GO:0010468|GO:0030193	chr6	MIM:611357|HGNC:HGNC:18345|Vega:OTTHUMG00000015097	family with sequence similarity 46 member A	81752711	protein-coding	81745730	-
29948	0	5.28543	OSGIN1	BDGI|OKL38	29948	ENSG00000140961	GO:0005515|GO:0005575|GO:0007275|GO:0008083|GO:0016491|GO:0030154|GO:0030308|GO:0043065|GO:0055114	chr16	MIM:607975|HGNC:HGNC:30093|Vega:OTTHUMG00000137640	oxidative stress induced growth inhibitor 1	83966332	protein-coding	83953222	+
2243	0	5.26681	FGA	Fib2	2243	ENSG00000171560	GO:0002224|GO:0002250|GO:0002576|GO:0005102|GO:0005198|GO:0005515|GO:0005576|GO:0005577|GO:0005615|GO:0005788|GO:0005886|GO:0005938|GO:0006461|GO:0007160|GO:0007596|GO:0009897|GO:0009986|GO:0030198|GO:0030674|GO:0031091|GO:0031093|GO:0031639|GO:0034116|GO:0042730|GO:0043152|GO:0043623|GO:0043687|GO:0044267|GO:0045087|GO:0045907|GO:0045921|GO:0046872|GO:0050714|GO:0050839|GO:0051258|GO:0051592|GO:…	chr4	MIM:134820|HGNC:HGNC:3661|Vega:OTTHUMG00000150330	fibrinogen alpha chain	154590766	protein-coding	154583126	-
13	0	5.26027	AADAC	CES5A1|DAC	13	ENSG00000114771	GO:0003824|GO:0004806|GO:0005789|GO:0006805|GO:0009056|GO:0010898|GO:0016021|GO:0016298|GO:0017171|GO:0019213|GO:0031090	chr3	MIM:600338|HGNC:HGNC:17|Vega:OTTHUMG00000159876	arylacetamide deacetylase	151828488	protein-coding	151814073	+
956	0	5.25787	ENTPD3	CD39L3|HB6|NTPDase-3	956	ENSG00000168032	GO:0005515|GO:0005524|GO:0005886|GO:0009134|GO:0009143|GO:0016021|GO:0017110|GO:0017111|GO:0034656|GO:0102490	chr3	MIM:603161|HGNC:HGNC:3365|Vega:OTTHUMG00000131390	ectonucleoside triphosphate diphosphohydrolase 3	40428626	protein-coding	40387156	+
4435	0	5.25279	CITED1	MSG1	4435	ENSG00000125931	GO:0000578|GO:0001105|GO:0001570|GO:0001656|GO:0001658|GO:0001890|GO:0003340|GO:0003682|GO:0003700|GO:0003713|GO:0005515|GO:0005634|GO:0005737|GO:0005829|GO:0006357|GO:0006366|GO:0006913|GO:0006915|GO:0007179|GO:0007420|GO:0008022|GO:0008283|GO:0010628|GO:0030178|GO:0030318|GO:0030511|GO:0032496|GO:0032868|GO:0034097|GO:0034341|GO:0042438|GO:0042803|GO:0043473|GO:0043524|GO:0043627|GO:0044212|GO:…	chrX	MIM:300149|HGNC:HGNC:1986|Vega:OTTHUMG00000021812	Cbp/p300 interacting transactivator with Glu/Asp rich carboxy-terminal domain 1	72307187	protein-coding	72301638	-
10586	0	5.22729	MAB21L2	MCOPS14	10586	ENSG00000181541	GO:0001654|GO:0005515|GO:0005634|GO:0007399|GO:0008284|GO:0010172|GO:0043010	chr4	MIM:604357|HGNC:HGNC:6758|Vega:OTTHUMG00000161442	mab-21 like 2	150584693	protein-coding	150581925	+
3426	0	5.21946	CFI	AHUS3|ARMD13|C3BINA|C3b-INA|FI|IF|KAF	3426	ENSG00000205403	GO:0004252|GO:0005044|GO:0005515|GO:0005576|GO:0005615|GO:0006508|GO:0006898|GO:0006958|GO:0016020|GO:0030449|GO:0045087|GO:0046872|GO:0070062	chr4	MIM:217030|HGNC:HGNC:5394|Vega:OTTHUMG00000161109	complement factor I	109802225	protein-coding	109740692	-
8553	0	5.19848	BHLHE40	BHLHB2|Clast5|DEC1|HLHB2|SHARP-2|SHARP2|STRA13|Stra14	8553	ENSG00000134107	GO:0000122|GO:0000981|GO:0001078|GO:0001102|GO:0001191|GO:0003700|GO:0003705|GO:0003714|GO:0005515|GO:0005634|GO:0005737|GO:0006351|GO:0006355|GO:0016604|GO:0019904|GO:0032922|GO:0042803|GO:0043153|GO:0043425|GO:0043426|GO:0043433|GO:0045892|GO:0046982|GO:0070888	chr3	MIM:604256|HGNC:HGNC:1046|Vega:OTTHUMG00000119035	basic helix-loop-helix family member e40	4985180	protein-coding	4979412	+
5308	0	5.18597	PITX2	ARP1|ASGD4|Brx1|IDG2|IGDS|IGDS2|IHG2|IRID2|Otlx2|PTX2|RGS|RIEG|RIEG1|RS	5308	ENSG00000164093	GO:0000976|GO:0000978|GO:0001077|GO:0001102|GO:0001105|GO:0001569|GO:0001570|GO:0001701|GO:0001764|GO:0002074|GO:0003171|GO:0003253|GO:0003350|GO:0003700|GO:0005515|GO:0005634|GO:0005654|GO:0005667|GO:0005737|GO:0006355|GO:0006357|GO:0006366|GO:0007368|GO:0007520|GO:0008134|GO:0008584|GO:0008585|GO:0009725|GO:0016055|GO:0021763|GO:0021855|GO:0030334|GO:0031076|GO:0031490|GO:0033189|GO:0035116|GO:…	chr4	MIM:601542|HGNC:HGNC:9005|Vega:OTTHUMG00000132837	paired like homeodomain 2	110642123	protein-coding	110617424	-
145501	0	5.18456	ISM2	TAIL1|THSD3	145501	ENSG00000100593	GO:0005576	chr14	MIM:612684|HGNC:HGNC:23176|Vega:OTTHUMG00000158563	isthmin 2	77498867	protein-coding	77474395	-
100506621	0	5.18182	LINC01279		100506621			chr3	HGNC:HGNC:50335	long intergenic non-protein coding RNA 1279	112601969	ncRNA	112596794	-
3082	0	5.17876	HGF	DFNB39|F-TCF|HGFB|HPTA|SF	3082	ENSG00000019991	GO:0000165|GO:0000187|GO:0000278|GO:0000902|GO:0001837|GO:0001889|GO:0002576|GO:0004252|GO:0004713|GO:0005088|GO:0005515|GO:0005576|GO:0005615|GO:0006508|GO:0008083|GO:0008284|GO:0010507|GO:0014066|GO:0014068|GO:0016020|GO:0018108|GO:0030212|GO:0030335|GO:0031093|GO:0031100|GO:0031643|GO:0032715|GO:0032733|GO:0033137|GO:0035729|GO:0042056|GO:0043154|GO:0043547|GO:0045669|GO:0045766|GO:0045944|GO:…	chr7	MIM:142409|HGNC:HGNC:4893|Vega:OTTHUMG00000023804	hepatocyte growth factor	81770198	protein-coding	81699008	-
9961	0	5.15413	MVP	LRP|VAULT1	9961	ENSG00000013364	GO:0005515|GO:0005576|GO:0005634|GO:0005643|GO:0005737|GO:0005829|GO:0005856|GO:0015031|GO:0016020|GO:0019901|GO:0019903|GO:0023057|GO:0030529|GO:0031953|GO:0034774|GO:0038127|GO:0042802|GO:0043312|GO:0048471|GO:0051028|GO:0061099|GO:0070062|GO:1904813	chr16	MIM:605088|HGNC:HGNC:7531|Vega:OTTHUMG00000048227	major vault protein	29848039	protein-coding	29820394	+
9496	0	5.14145	TBX4	ICPPS|SPS	9496	ENSG00000121075	GO:0001525|GO:0002009|GO:0003677|GO:0003700|GO:0005634|GO:0006351|GO:0006355|GO:0007275|GO:0030324|GO:0030326|GO:0035108|GO:0048705	chr17	MIM:601719|HGNC:HGNC:11603|Vega:OTTHUMG00000180078	T-box 4	61485110	protein-coding	61452418	+
3202	0	5.12487	HOXA5	HOX1|HOX1.3|HOX1C	3202	ENSG00000106004	GO:0000978|GO:0001077|GO:0003016|GO:0003677|GO:0003700|GO:0005515|GO:0005634|GO:0006366|GO:0009952|GO:0010870|GO:0016477|GO:0016525|GO:0030878|GO:0033599|GO:0035264|GO:0043065|GO:0045639|GO:0045647|GO:0045944|GO:0048286|GO:0048704|GO:0060435|GO:0060441|GO:0060480|GO:0060484|GO:0060535|GO:0060574|GO:0060638|GO:0060644|GO:0060749|GO:0060764	chr7	MIM:142952|HGNC:HGNC:5106|Vega:OTTHUMG00000023214	homeobox A5	27143668	protein-coding	27141052	-
23017	0	5.11307	FAIM2	LFG|LFG2|NGP35|NMP35|TMBIM2	23017	ENSG00000135472	GO:0002931|GO:0005783|GO:0005794|GO:0006915|GO:0016021|GO:0021549|GO:0021680|GO:0021681|GO:0021702|GO:0030054|GO:0043066|GO:0043523|GO:0043524|GO:0045121|GO:0045211|GO:1902042	chr12	MIM:604306|HGNC:HGNC:17067|Vega:OTTHUMG00000169808	Fas apoptotic inhibitory molecule 2	49903977	protein-coding	49866896	-
84858	0	5.11178	ZNF503	NOLZ-1|NOLZ1|Nlz2	84858	ENSG00000165655	GO:0003676|GO:0005634|GO:0006351|GO:0006355|GO:0008285|GO:0010629|GO:0046872|GO:0061351|GO:0070315	chr10	MIM:613902|HGNC:HGNC:23589|Vega:OTTHUMG00000018526	zinc finger protein 503	75401894	protein-coding	75279726	-
64388	0	5.09343	GREM2	CKTSF1B2|DAND3|PRDC|STHAG9	64388	ENSG00000180875	GO:0005125|GO:0005576|GO:0005615|GO:0008201|GO:0010172|GO:0019221|GO:0030509|GO:0036122|GO:0038098|GO:0042803|GO:0048263|GO:0060300	chr1	MIM:608832|HGNC:HGNC:17655|Vega:OTTHUMG00000039909	gremlin 2, DAN family BMP antagonist	240612162	protein-coding	240489573	-
80320	0	5.09121	SP6	EPFN|EPIPROFIN|KLF14	80320	ENSG00000189120	GO:0000981|GO:0003677|GO:0005634|GO:0005829|GO:0006351|GO:0006357|GO:0008284|GO:0042481|GO:0046872	chr17	MIM:608613|HGNC:HGNC:14530|Vega:OTTHUMG00000132067	Sp6 transcription factor	47855874	protein-coding	47844914	-
51129	0	5.08214	ANGPTL4	ARP4|FIAF|HARP|HFARP|NL2|PGAR|TGQTL|UNQ171|pp1158	51129	ENSG00000167772	GO:0001525|GO:0001666|GO:0004857|GO:0005515|GO:0005576|GO:0005578|GO:0005615|GO:0019216|GO:0030154|GO:0042802|GO:0043066|GO:0045766|GO:0051005|GO:0051260|GO:0070328|GO:0072562|GO:2000352	chr19	MIM:605910|HGNC:HGNC:16039|Vega:OTTHUMG00000182273	angiopoietin like 4	8374375	protein-coding	8364127	+
79745	0	5.06792	CLIP4	RSNL2	79745	ENSG00000115295	GO:0005515|GO:0043231	chr2	HGNC:HGNC:26108|Vega:OTTHUMG00000097837	CAP-Gly domain containing linker protein family member 4	29183813	protein-coding	29097676	+
27286	0	5.05374	SRPX2	BPP|CBPS|PMGX|RESDX|SRPUL	27286	ENSG00000102359	GO:0001525|GO:0005102|GO:0005515|GO:0005615|GO:0005737|GO:0009986|GO:0016337|GO:0030054|GO:0036458|GO:0042325|GO:0042802|GO:0048870|GO:0051965|GO:0060076|GO:0071625|GO:0090050|GO:0097060	chrX	MIM:300642|HGNC:HGNC:30668|Vega:OTTHUMG00000022003	sushi repeat containing protein, X-linked 2	100671299	protein-coding	100644166	+
1636	0	5.05117	ACE	ACE1|CD143|DCP|DCP1	1636	ENSG00000159640|ENSG00000264813	GO:0001822|GO:0001974|GO:0002003|GO:0002005|GO:0002019|GO:0002446|GO:0002474|GO:0003081|GO:0004175|GO:0004180|GO:0005576|GO:0005615|GO:0005764|GO:0005768|GO:0005886|GO:0006508|GO:0007283|GO:0008144|GO:0008217|GO:0008237|GO:0008238|GO:0008240|GO:0008241|GO:0008270|GO:0009897|GO:0014910|GO:0016021|GO:0019229|GO:0031404|GO:0031434|GO:0031711|GO:0032943|GO:0042447|GO:0043171|GO:0050435|GO:0050482|GO:…	chr17	MIM:106180|HGNC:HGNC:2707|Vega:OTTHUMG00000154927|Vega:OTTHUMG00000178900	angiotensin I converting enzyme	63498380	protein-coding	63477061	+
3708	0	5.04782	ITPR1	ACV|CLA4|INSP3R1|IP3R|IP3R1|PPP1R94|SCA15|SCA16|SCA29	3708	ENSG00000150995	GO:0001666|GO:0005220|GO:0005509|GO:0005515|GO:0005637|GO:0005730|GO:0005783|GO:0005789|GO:0005886|GO:0005955|GO:0006816|GO:0007165|GO:0009791|GO:0010506|GO:0014069|GO:0015085|GO:0015278|GO:0016020|GO:0016021|GO:0016529|GO:0019855|GO:0030168|GO:0030658|GO:0031088|GO:0031094|GO:0031095|GO:0032469|GO:0035091|GO:0042045|GO:0043234|GO:0048016|GO:0048471|GO:0050796|GO:0050849|GO:0050882|GO:0051209|GO:…	chr3	MIM:147265|HGNC:HGNC:6180|Vega:OTTHUMG00000154996	inositol 1,4,5-trisphosphate receptor type 1	4847840	protein-coding	4493348	+
10516	0	5.04395	FBLN5	ADCL2|ARCL1A|ARMD3|DANCE|EVEC|FIBL-5|HNARMD|UP50	10516	ENSG00000140092	GO:0001558|GO:0005178|GO:0005509|GO:0005515|GO:0005576|GO:0005578|GO:0005615|GO:0007160|GO:0008022|GO:0030198|GO:0031012|GO:0034394|GO:0042803|GO:0046903|GO:0048251|GO:0070062|GO:0071953|GO:2000121	chr14	MIM:604580|HGNC:HGNC:3602|Vega:OTTHUMG00000171122	fibulin 5	91947702	protein-coding	91869411	-
388015	0	5.03891	RTL1	HUR1|MART1|Mar1|PEG11|SIRH2	388015	ENSG00000254656	GO:0007275|GO:0016021	chr14	MIM:611896|HGNC:HGNC:14665|Vega:OTTHUMG00000167573	retrotransposon Gag like 1	100884847	protein-coding	100880655	-
3294	0	5.02407	HSD17B2	EDH17B2|HSD17|SDR9C2	3294	ENSG00000086696	GO:0001701|GO:0001890|GO:0004303|GO:0005789|GO:0006703|GO:0016021|GO:0032526|GO:0047006|GO:0047035|GO:0055114	chr16	MIM:109685|HGNC:HGNC:5211|Vega:OTTHUMG00000137631	hydroxysteroid 17-beta dehydrogenase 2	82098534	protein-coding	82035253	+
92949	0	5.00517	ADAMTSL1	ADAMTSL-1|ADAMTSR1|C9orf94|PUNCTIN	92949	ENSG00000178031	GO:0004222|GO:0005578|GO:0005788|GO:0006508|GO:0008270|GO:0036066	chr9	MIM:609198|HGNC:HGNC:14632|Vega:OTTHUMG00000019604	ADAMTS like 1	18910949	protein-coding	18474081	+
8639	0.0570294	4.965	AOC3	HPAO|SSAO|VAP-1|VAP1	8639	ENSG00000131471	GO:0005507|GO:0005509|GO:0005515|GO:0005737|GO:0005769|GO:0005783|GO:0005794|GO:0005886|GO:0005902|GO:0006805|GO:0006954|GO:0007155|GO:0008131|GO:0009308|GO:0009986|GO:0016021|GO:0042803|GO:0046677|GO:0046982|GO:0048038|GO:0052593|GO:0052594|GO:0052595|GO:0052596|GO:0055114|GO:1902283	chr17	MIM:603735|HGNC:HGNC:550|Vega:OTTHUMG00000180656	amine oxidase, copper containing 3	42858131	protein-coding	42851184	+
101927953	0	4.95764	C5orf66-AS1	CTC-276P9.1|Epist	101927953	ENSG00000249082		chr5	HGNC:HGNC:49679	C5orf66 antisense RNA 1	135040047	ncRNA	135038831	-
83401	0	4.94795	ELOVL3	CIG-30|CIG30	83401	ENSG00000119915	GO:0005515|GO:0005783|GO:0005789|GO:0006636|GO:0009922|GO:0016021|GO:0019367|GO:0034625|GO:0034626|GO:0035338|GO:0036109|GO:0042761|GO:0043651|GO:0102336|GO:0102337|GO:0102338	chr10	MIM:611815|HGNC:HGNC:18047|Vega:OTTHUMG00000018951	ELOVL fatty acid elongase 3	102229587	protein-coding	102226278	+
80212	0	4.91662	CCDC92		80212	ENSG00000119242	GO:0005515|GO:0005654|GO:0005813|GO:0005814|GO:0043231	chr12	HGNC:HGNC:29563|Vega:OTTHUMG00000168725	coiled-coil domain containing 92	123972985	protein-coding	123936409	-
27115	0	4.91275	PDE7B	bA472E5.1	27115	ENSG00000171408	GO:0004115|GO:0005829|GO:0006198|GO:0007165|GO:0007268|GO:0046872	chr6	MIM:604645|HGNC:HGNC:8792|Vega:OTTHUMG00000015641	phosphodiesterase 7B	136195571	protein-coding	135851696	+

## Sheet: Tet-Off
Gene ID	iPSC(normalized)	TetOFF(normalized)	Gene Symbol	Aliases	Entrez ID	Ensembl ID	GO Accession	Chromosome	DBXrefs	Description	End	Gene Type	Start	Strand		source	term_name	term_id	adjusted_p_value	negative_log10_of_adjusted_p_value	term_size	query_size	intersection_size	effective_domain_size	intersections
54587	2.57823	7.85229	MXRA8	ASP3	54587	ENSG00000162576	GO:0003674|GO:0005788|GO:0009986|GO:0016021|GO:0043687|GO:0044267|GO:0060857|GO:0070062	chr1	MIM:617293|HGNC:HGNC:7542|Vega:OTTHUMG00000002973	matrix remodeling associated 8	1363541	protein-coding	1352689	-		WP	miRNA targets in ECM and membrane receptors	WP:WP2911	4.79e-07	6.32	43	140	10	7827	COL3A1,COL5A2,COL6A3,ITGA1,COL1A2,COL5A1,THBS1,ITGA11,COL6A1,COL6A2
8510	0.869565	6.80241	MMP23A	MIFR|MIFR-1|MMP22|MMP23A	8510	ENSG00000189409	GO:0000003|GO:0004222|GO:0005578|GO:0005622|GO:0005789|GO:0006508|GO:0008237|GO:0008270|GO:0016021	chr1	MIM:603321|HGNC:HGNC:7171|Vega:OTTHUMG00000074713	matrix metallopeptidase 23B	1634654	protein-coding	1632181	+		WP	Burn wound healing	WP:WP5055	0.00011997	3.92094	113	140	12	7827	IL1B,KDR,PDGFRB,TNFAIP3,HGF,COL1A2,SNAI2,CD248,DCN,CCL2,COL1A1,TIMP1
63036	0	5.18828	CELA2A	ELA2A|PE-1	63036	ENSG00000142615	GO:0004175|GO:0004252|GO:0005576|GO:0005615|GO:0005829|GO:0006508|GO:0017171|GO:0036457|GO:0070268	chr1	MIM:609443|HGNC:HGNC:24609|Vega:OTTHUMG00000002258	chymotrypsin like elastase family member 2A	15472091	protein-coding	15456728	+		WP	Nuclear receptors meta-pathway	WP:WP2882	0.00045202	3.34485	313	140	19	7827	TGFBR3,GSTM3,FABP1,IL1B,BHLHE40,SPINK13,GSTA1,TNFAIP3,HGF,PDK4,SNAI2,SLC2A13,AMIGO2,SERPINA1,CCL2,ANGPTL4,JUNB,TGFB1,IL11
27129	0	5.44867	HSPB7	cvHSP	27129	ENSG00000173641	GO:0005515|GO:0005634|GO:0005654|GO:0005737|GO:0005739|GO:0006986|GO:0008016|GO:0008022|GO:0015030|GO:0015629|GO:0016235|GO:0031005	chr1	MIM:610692|HGNC:HGNC:5249|Vega:OTTHUMG00000009531	heat shock protein family B (small) member 7	16018790	protein-coding	16014028	-		WP	Glucocorticoid receptor pathway	WP:WP2880	0.00063469	3.19744	70	140	9	7827	TGFBR3,BHLHE40,SPINK13,TNFAIP3,SNAI2,AMIGO2,CCL2,ANGPTL4,IL11
2634	0	6.35178	GBP2		2634	ENSG00000162645	GO:0000139|GO:0003924|GO:0005515|GO:0005525|GO:0005654|GO:0005829|GO:0006955|GO:0015629|GO:0048471|GO:0060333|GO:0060337	chr1	MIM:600412|HGNC:HGNC:4183|Vega:OTTHUMG00000010662	guanylate binding protein 2	89126159	protein-coding	89106133	-		WP	Angiotensin II receptor type 1 pathway	WP:WP5036	0.00136299	2.86551	28	140	6	7827	IL6ST,COL1A2,ACTA2,COL1A1,TGFB1,IL11
7049	1.18826	7.69142	TGFBR3	BGCAN|betaglycan	7049	ENSG00000069702	GO:0001666|GO:0001837|GO:0001889|GO:0003007|GO:0003150|GO:0003151|GO:0003223|GO:0005024|GO:0005114|GO:0005160|GO:0005515|GO:0005539|GO:0005578|GO:0005615|GO:0005737|GO:0005887|GO:0006955|GO:0007179|GO:0007181|GO:0008201|GO:0009897|GO:0009986|GO:0015026|GO:0016049|GO:0016477|GO:0017134|GO:0030165|GO:0030509|GO:0030511|GO:0030512|GO:0031100|GO:0032354|GO:0034673|GO:0034695|GO:0034699|GO:0035556|GO:…	chr1	MIM:600742|HGNC:HGNC:11774|Vega:OTTHUMG00000010097	transforming growth factor beta receptor 3	91906002	protein-coding	91680343	-		WP	miR-509-3p alteration of YAP1/ECM axis	WP:WP3967	0.00205933	2.68627	18	140	5	7827	COL3A1,TWIST1,SNAI2,COL5A1,COL1A1
9411	0	5.39852	ARHGAP29	PARG1	9411	ENSG00000137962	GO:0005096|GO:0005737|GO:0005829|GO:0007266|GO:0030165|GO:0043547|GO:0046872|GO:0051056	chr1	MIM:610496|HGNC:HGNC:30207|Vega:OTTHUMG00000010643	Rho GTPase activating protein 29	94247760	protein-coding	94168907	-		WP	Lung fibrosis	WP:WP3624	0.00246438	2.60829	63	140	8	7827	IL1B,HGF,CYSLTR2,SERPINA1,FGF7,CCL2,TGFB1,TIMP1
2947	0.329313	5.65564	GSTM3	GST5|GSTB|GSTM3-3|GTM3	2947	ENSG00000134202	GO:0004364|GO:0005634|GO:0005737|GO:0005829|GO:0006749|GO:0008065|GO:0018916|GO:0019899|GO:0035686|GO:0042178|GO:0042802|GO:0042803|GO:0043295|GO:0043627|GO:0070062|GO:0070458|GO:1901687	chr1	MIM:138390|HGNC:HGNC:4635|Vega:OTTHUMG00000011640	glutathione S-transferase mu 3	109741038	protein-coding	109733932	-		WP	Heart development	WP:WP1591	0.00296595	2.52784	47	140	7	7827	BHLHE40,PITX2,HAND2,HAND1,GATA4,HEY1,GATA6
84432	0	5.27845	PROK1	EGVEGF|PK1|PRK1	84432	ENSG00000143125	GO:0000187|GO:0001525|GO:0001664|GO:0005576|GO:0007623|GO:0008083|GO:0008284|GO:0045765|GO:0051781	chr1	MIM:606233|HGNC:HGNC:18454|Vega:OTTHUMG00000011569	prokineticin 1	110457354	protein-coding	110451166	+		WP	Alternative pathway of fetal androgen synthesis	WP:WP4524	0.00499248	2.30168	11	140	4	7827	HSD3B2,STAR,CYP17A1,CYP11A1
3284	0	6.33548	HSD3B2	HSD3B|HSDB|SDR11E2	3284	ENSG00000203859	GO:0003854|GO:0004769|GO:0005743|GO:0005758|GO:0005783|GO:0005789|GO:0006694|GO:0006702|GO:0006704|GO:0006705|GO:0016021|GO:0030868|GO:0031966|GO:0055114	chr1	MIM:613890|HGNC:HGNC:5218|Vega:OTTHUMG00000012526	hydroxy-delta-5-steroid dehydrogenase, 3 beta- and steroid delta-isomerase 2	119423039	protein-coding	119414931	+		WP	Adipogenesis	WP:WP236	0.0177168	1.75161	130	140	10	7827	EPAS1,PPARG,IL6ST,TWIST1,GATA4,BMP1,CNTFR,DLK1,SOCS3,TGFB1
4921	0	5.04091	DDR2	MIG20a|NTRKR3|TKT|TYRO10	4921	ENSG00000162733	GO:0001503|GO:0003416|GO:0004714|GO:0005515|GO:0005518|GO:0005524|GO:0005886|GO:0005887|GO:0005925|GO:0007155|GO:0007165|GO:0010715|GO:0010763|GO:0015629|GO:0016324|GO:0018108|GO:0030198|GO:0030199|GO:0030500|GO:0031214|GO:0035988|GO:0038062|GO:0038063|GO:0045669|GO:0045860|GO:0046777|GO:0048146|GO:0051091|GO:0070062|GO:0090091	chr1	MIM:191311|HGNC:HGNC:2731|Vega:OTTHUMG00000034423	discoidin domain receptor tyrosine kinase 2	162780457	protein-coding	162632438	+
5396	0	5.47993	PRRX1	AGOTC|PHOX1|PMX1|PRX-1|PRX1	5396	ENSG00000116132	GO:0000122|GO:0001105|GO:0002053|GO:0003713|GO:0005634|GO:0005730|GO:0006366|GO:0030326|GO:0042472|GO:0042474|GO:0043565|GO:0045880|GO:0045944|GO:0048664|GO:0048701|GO:0048844|GO:0051216|GO:0060021|GO:0070570|GO:0071837|GO:0097150	chr1	MIM:167420|HGNC:HGNC:9142|Vega:OTTHUMG00000035231	paired related homeobox 1	170739400	protein-coding	170664172	+
5972	0	14.3623	REN	HNFJ2	5972	ENSG00000143839	GO:0001822|GO:0001823|GO:0002003|GO:0002018|GO:0004190|GO:0005102|GO:0005159|GO:0005576|GO:0005615|GO:0005737|GO:0005886|GO:0006508|GO:0008217|GO:0008233|GO:0008584|GO:0009755|GO:0030163|GO:0032496|GO:0035690|GO:0035902|GO:0042756|GO:0043408|GO:0045177|GO:0048469|GO:0050435|GO:0051591|GO:0070305	chr1	MIM:179820|HGNC:HGNC:9958|Vega:OTTHUMG00000036059	renin	204166337	protein-coding	204154816	-
3707	0.547834	7.07882	ITPKB	IP3-3KB|IP3K|IP3K-B|IP3KB|PIG37	3707	ENSG00000143772	GO:0000165|GO:0001932|GO:0002262|GO:0005515|GO:0005516|GO:0005524|GO:0005634|GO:0005829|GO:0007165|GO:0007166|GO:0008440|GO:0016020|GO:0032957|GO:0033030|GO:0035726|GO:0043647|GO:0045059|GO:0045638|GO:0046579|GO:0046638|GO:0071277	chr1	MIM:147522|HGNC:HGNC:6179|Vega:OTTHUMG00000037582	inositol-trisphosphate 3-kinase B	226739175	protein-coding	226631690	-
375061	0.0502436	5.92555	FAM89A	C1orf153	375061	ENSG00000182118		chr1	HGNC:HGNC:25057|Vega:OTTHUMG00000037960	family with sequence similarity 89 member A	231040249	protein-coding	231018958	-
64388	0	5.40691	GREM2	CKTSF1B2|DAND3|PRDC|STHAG9	64388	ENSG00000180875	GO:0005125|GO:0005576|GO:0005615|GO:0008201|GO:0010172|GO:0019221|GO:0030509|GO:0036122|GO:0038098|GO:0042803|GO:0048263|GO:0060300	chr1	MIM:608832|HGNC:HGNC:17655|Vega:OTTHUMG00000039909	gremlin 2, DAN family BMP antagonist	240612162	protein-coding	240489573	-
78989	0	5.12913	COLEC11	3MC2|CL-K1-I|CL-K1-II|CL-K1-IIa|CL-K1-IIb|CLK1	78989	ENSG00000118004	GO:0001867|GO:0004252|GO:0005537|GO:0005576|GO:0005581|GO:0006508|GO:0006898|GO:0006956|GO:0007275|GO:0032502	chr2	MIM:612502|HGNC:HGNC:17213|Vega:OTTHUMG00000090304	collectin subfamily member 11	3644644	protein-coding	3594832	+
285148	0	5.2937	IAH1		285148	ENSG00000134330	GO:0016042|GO:0016787|GO:0070062	chr2	HGNC:HGNC:27696|Vega:OTTHUMG00000159076	isoamyl acetate-hydrolyzing esterase 1 homolog	9488624	protein-coding	9474529	+
388	3.01801	9.92622	RHOB	ARH6|ARHB|MST081|MSTP081|RHOH6	388	ENSG00000143878	GO:0000910|GO:0001525|GO:0003924|GO:0005515|GO:0005525|GO:0005634|GO:0005769|GO:0005829|GO:0005886|GO:0005925|GO:0006886|GO:0006915|GO:0007155|GO:0007266|GO:0008333|GO:0010008|GO:0010595|GO:0019003|GO:0030154|GO:0030168|GO:0030334|GO:0030336|GO:0031902|GO:0032154|GO:0043065|GO:0045766|GO:0045786|GO:0051056|GO:0061154|GO:0070062|GO:0070301|GO:0071479	chr2	MIM:165370|HGNC:HGNC:668|Vega:OTTHUMG00000090755	ras homolog family member B	20449443	protein-coding	20447071	+
3777	0	5.67227	KCNK3	K2p3.1|OAT1|PPH4|TASK|TASK-1|TBAK1	3777	ENSG00000171303	GO:0005216|GO:0005252|GO:0005267|GO:0005615|GO:0005886|GO:0005887|GO:0006813|GO:0007268|GO:0007420|GO:0008022|GO:0008083|GO:0022841|GO:0034220|GO:0034765|GO:0042493|GO:0042803|GO:0044548|GO:0046982|GO:0051481|GO:0061337|GO:0071294|GO:0071456|GO:0071805|GO:0090102	chr2	MIM:603220|HGNC:HGNC:6278|Vega:OTTHUMG00000125530	potassium two pore domain channel subfamily K member 3	26731198	protein-coding	26692713	+
11117	1.82027	8.31971	EMILIN1	EMI|EMILIN|gp115	11117	ENSG00000138080	GO:0005515|GO:0005576|GO:0005578|GO:0005581|GO:0005615|GO:0007155|GO:0007160|GO:0016477|GO:0030023|GO:0031012|GO:0034668|GO:0042802|GO:0070062|GO:0070207|GO:0098640|GO:1990971	chr2	MIM:130660|HGNC:HGNC:19880|Vega:OTTHUMG00000097069	elastin microfibril interfacer 1	27086397	protein-coding	27078567	+
25797	1.7017	7.79538	QPCT	GCT|QC|sQC	25797	ENSG00000115828	GO:0005576|GO:0006464|GO:0008270|GO:0016603|GO:0017186|GO:0035580|GO:0043312|GO:0070062|GO:1904724|GO:1904813	chr2	MIM:607065|HGNC:HGNC:9753|Vega:OTTHUMG00000100963	glutaminyl-peptide cyclotransferase	37373322	protein-coding	37344610	+
2034	0	7.1106	EPAS1	ECYT4|HIF2A|HLF|MOP2|PASD2|bHLHe73	2034	ENSG00000116016	GO:0000981|GO:0001077|GO:0001525|GO:0001666|GO:0001892|GO:0001974|GO:0002027|GO:0003677|GO:0005515|GO:0005654|GO:0005667|GO:0005829|GO:0006366|GO:0007005|GO:0007165|GO:0007601|GO:0008134|GO:0016567|GO:0016607|GO:0030218|GO:0030324|GO:0035019|GO:0035035|GO:0042415|GO:0043129|GO:0043565|GO:0043619|GO:0043687|GO:0045944|GO:0046982|GO:0048469|GO:0048625|GO:0055072|GO:0061418|GO:0071456	chr2	MIM:603349|HGNC:HGNC:3374|Vega:OTTHUMG00000128818	endothelial PAS domain protein 1	46386703	protein-coding	46297402	+
4211	0	6.61537	MEIS1		4211	ENSG00000143995	GO:0000978|GO:0001077|GO:0001525|GO:0002089|GO:0003682|GO:0003705|GO:0005515|GO:0005634|GO:0005667|GO:0006366|GO:0007626|GO:0035855|GO:0045638|GO:0045665|GO:0045944|GO:0046982|GO:0060216	chr2	MIM:601739|HGNC:HGNC:7000|Vega:OTTHUMG00000150714	Meis homeobox 1	66572759	protein-coding	66435400	+
2168	0	6.63245	FABP1	FABPL|L-FABP	2168	ENSG00000163586	GO:0003682|GO:0005324|GO:0005504|GO:0005515|GO:0005543|GO:0005654|GO:0005782|GO:0005829|GO:0008144|GO:0008284|GO:0015909|GO:0016209|GO:0019216|GO:0019433|GO:0032000|GO:0032052|GO:0043066|GO:0043154|GO:0043234|GO:0045179|GO:0050892|GO:0051345|GO:0070062|GO:0070301|GO:0071456|GO:0098869	chr2	MIM:134650|HGNC:HGNC:3555|Vega:OTTHUMG00000130312	fatty acid binding protein 1	88128131	protein-coding	88122989	-
3554	0	6.9983	IL1R1	CD121A|D2S1473|IL-1R-alpha|IL1R|IL1RA|P80	3554	ENSG00000115594	GO:0002020|GO:0004871|GO:0004888|GO:0004908|GO:0004909|GO:0005161|GO:0005515|GO:0005576|GO:0005886|GO:0005887|GO:0006955|GO:0007166|GO:0009986|GO:0016020|GO:0019966|GO:0043231|GO:0050727|GO:0070498|GO:0070555|GO:2000391|GO:2000661	chr2	MIM:147810|HGNC:HGNC:5993|Vega:OTTHUMG00000130783	interleukin 1 receptor type 1	102179874	protein-coding	102070376	+
3553	0	4.9219	IL1B	IL-1|IL1-BETA|IL1F2	3553	ENSG00000125538	GO:0000165|GO:0000187|GO:0001660|GO:0001934|GO:0002711|GO:0005125|GO:0005149|GO:0005576|GO:0005615|GO:0005764|GO:0005829|GO:0006915|GO:0006954|GO:0006955|GO:0007165|GO:0007267|GO:0007566|GO:0008285|GO:0009743|GO:0010575|GO:0010628|GO:0010829|GO:0014805|GO:0019221|GO:0019904|GO:0030141|GO:0030213|GO:0030593|GO:0030730|GO:0030949|GO:0031622|GO:0031663|GO:0032308|GO:0032611|GO:0032725|GO:0032729|GO:…	chr2	MIM:147720|HGNC:HGNC:5992|Vega:OTTHUMG00000131344	interleukin 1 beta	112836779	protein-coding	112829760	-
1803	1.63064	6.63426	DPP4	ADABP|ADCP2|CD26|DPPIV|TP103	1803	ENSG00000197635	GO:0001618|GO:0001662|GO:0001666|GO:0002020|GO:0004252|GO:0005102|GO:0005515|GO:0005576|GO:0005765|GO:0005886|GO:0005925|GO:0006508|GO:0007155|GO:0008236|GO:0008239|GO:0008284|GO:0009986|GO:0010716|GO:0016020|GO:0016021|GO:0016324|GO:0030027|GO:0030139|GO:0031258|GO:0031295|GO:0033632|GO:0035641|GO:0036343|GO:0042110|GO:0042802|GO:0042803|GO:0043542|GO:0045121|GO:0046581|GO:0046718|GO:0050796|GO:…	chr2	MIM:102720|HGNC:HGNC:3009|Vega:OTTHUMG00000132056	dipeptidyl peptidase 4	162074542	protein-coding	161992245	-
2191	0	5.99463	FAP	DPPIV|FAPA|FAPalpha|SIMP	2191	ENSG00000078098	GO:0001525|GO:0002020|GO:0004175|GO:0004222|GO:0004252|GO:0005178|GO:0005515|GO:0005615|GO:0005737|GO:0005886|GO:0005925|GO:0006508|GO:0007155|GO:0008233|GO:0008236|GO:0008239|GO:0009986|GO:0010710|GO:0010716|GO:0016021|GO:0030027|GO:0031258|GO:0032587|GO:0042803|GO:0043542|GO:0045177|GO:0045178|GO:0046983|GO:0051603|GO:0051917|GO:0060244|GO:0071158|GO:0071438|GO:0071850|GO:0097325|GO:1900119|GO:…	chr2	MIM:600403|HGNC:HGNC:3590|Vega:OTTHUMG00000153890	fibroblast activation protein alpha	162243557	protein-coding	162170684	-
3237	0	6.23672	HOXD11	HOX4|HOX4F	3237	ENSG00000128713	GO:0001658|GO:0005654|GO:0006351|GO:0006355|GO:0009953|GO:0043565	chr2	MIM:142986|HGNC:HGNC:5134|Vega:OTTHUMG00000132510	homeobox D11	176109588	protein-coding	176107356	+
3236	0	6.47381	HOXD10	HOX4|HOX4D|HOX4E|Hox-4.4	3236	ENSG00000128710	GO:0000932|GO:0003682|GO:0003700|GO:0005654|GO:0005829|GO:0006351|GO:0007338|GO:0007519|GO:0008344|GO:0009952|GO:0009954|GO:0021520|GO:0030326|GO:0035136|GO:0035137|GO:0043565|GO:0045944|GO:0048704|GO:0048935|GO:0050905	chr2	MIM:142984|HGNC:HGNC:5133|Vega:OTTHUMG00000132511	homeobox D10	176119942	protein-coding	176116764	+
3235	0	5.77164	HOXD9	HOX4|HOX4C|Hox-4.3|Hox-5.2	3235	ENSG00000128709	GO:0000122|GO:0000977|GO:0001227|GO:0005634|GO:0005730|GO:0006351|GO:0007338|GO:0007519|GO:0008344|GO:0009952|GO:0009954|GO:0030879|GO:0035115|GO:0035137|GO:0045944|GO:0048704|GO:0048935	chr2	MIM:142982|HGNC:HGNC:5140|Vega:OTTHUMG00000132516	homeobox D9	176124917	protein-coding	176122685	+
375295	0	5.11105	LINC01116	TALNEC2	375295			chr2	HGNC:HGNC:49259	long intergenic non-protein coding RNA 1116	176637574	ncRNA	176629581	-
7035	0	6.39881	TFPI	EPI|LACI|TFI|TFPI1	7035	ENSG00000003436	GO:0004866|GO:0004867|GO:0005576|GO:0005615|GO:0005783|GO:0005886|GO:0007596|GO:0007598|GO:0009986|GO:0010951|GO:0031090|GO:0031225|GO:0032355|GO:0071222|GO:0071347	chr2	MIM:152310|HGNC:HGNC:11760|Vega:OTTHUMG00000132634	tissue factor pathway inhibitor	187554505	protein-coding	187464231	-
1281	0	12.2498	COL3A1	EDS4A	1281	ENSG00000168542	GO:0001501|GO:0002020|GO:0005178|GO:0005201|GO:0005515|GO:0005576|GO:0005586|GO:0005615|GO:0005788|GO:0007160|GO:0007179|GO:0007229|GO:0007507|GO:0007568|GO:0009314|GO:0009612|GO:0018149|GO:0021987|GO:0030168|GO:0030198|GO:0030199|GO:0030574|GO:0031012|GO:0034097|GO:0035025|GO:0042060|GO:0043588|GO:0046332|GO:0046872|GO:0048407|GO:0048565|GO:0050776|GO:0050777|GO:0060414|GO:0071230|GO:0097435|GO:…	chr2	MIM:120180|HGNC:HGNC:2201|Vega:OTTHUMG00000132648	collagen type III alpha 1 chain	189012746	protein-coding	188974373	+
1290	2.68714	8.94857	COL5A2	EDSC	1290	ENSG00000204262	GO:0001501|GO:0001503|GO:0003674|GO:0005201|GO:0005576|GO:0005588|GO:0005615|GO:0005788|GO:0030198|GO:0030199|GO:0030574|GO:0031012|GO:0043588|GO:0046332|GO:0046872|GO:0048592|GO:0071230|GO:1903225	chr2	MIM:120190|HGNC:HGNC:2210|Vega:OTTHUMG00000149842	collagen type V alpha 2 chain	189179879	protein-coding	189031915	-
30061	0	6.31411	SLC40A1	FPN1|HFE4|IREG1|MST079|MSTP079|MTP1|SLC11A3	30061	ENSG00000138449	GO:0002260|GO:0003158|GO:0004872|GO:0005381|GO:0005515|GO:0005622|GO:0005654|GO:0005737|GO:0005829|GO:0005886|GO:0005887|GO:0006879|GO:0008021|GO:0015093|GO:0016021|GO:0016323|GO:0017046|GO:0034395|GO:0034755|GO:0043066|GO:0045944|GO:0060345|GO:0060586|GO:0097689|GO:1903988	chr2	MIM:604653|HGNC:HGNC:10909|Vega:OTTHUMG00000132662	solute carrier family 40 member 1	189580811	protein-coding	189560590	-
5334	0	5.0381	PLCL1	PLCE|PLCL|PLDL1|PPP1R127|PRIP	5334	ENSG00000115896	GO:0004435|GO:0004629|GO:0004871|GO:0005737|GO:0005886|GO:0006629|GO:0007214|GO:0032228|GO:0033135|GO:0035556|GO:0050811|GO:0070679|GO:1900122	chr2	MIM:600597|HGNC:HGNC:9063|Vega:OTTHUMG00000132750	phospholipase C like 1 (inactive)	198149884	protein-coding	197804702	+
3488	1.87286	9.63539	IGFBP5	IBP5	3488	ENSG00000115461	GO:0001558|GO:0001649|GO:0001968|GO:0005515|GO:0005576|GO:0005788|GO:0006006|GO:0007165|GO:0007565|GO:0007568|GO:0010906|GO:0014912|GO:0016942|GO:0017148|GO:0030336|GO:0031069|GO:0031994|GO:0031995|GO:0035556|GO:0042567|GO:0042593|GO:0043568|GO:0043569|GO:0043687|GO:0044267|GO:0044342|GO:0045668|GO:0045926|GO:0048286|GO:0048662|GO:0051146|GO:0051897|GO:0060056|GO:0060416|GO:0071320|GO:0071407|GO:…	chr2	MIM:146734|HGNC:HGNC:5474|Vega:OTTHUMG00000133058	insulin like growth factor binding protein 5	216695549	protein-coding	216672105	-
5798	0.45592	7.8501	PTPRN	IA-2|IA-2/PTP|IA2|ICA512|R-PTP-N	5798	ENSG00000054356	GO:0000302|GO:0001553|GO:0004725|GO:0005515|GO:0005634|GO:0005768|GO:0005794|GO:0005886|GO:0006351|GO:0008021|GO:0008134|GO:0016021|GO:0019221|GO:0030054|GO:0030073|GO:0030141|GO:0030424|GO:0030507|GO:0030658|GO:0032868|GO:0035773|GO:0043025|GO:0043204|GO:0043627|GO:0043679|GO:0044389|GO:0045202|GO:0045944|GO:0051020|GO:0051591|GO:1904692|GO:1990502	chr2	MIM:601773|HGNC:HGNC:9676|Vega:OTTHUMG00000133129	protein tyrosine phosphatase, receptor type N	219309573	protein-coding	219289623	-
3623	0	7.45302	INHA		3623	ENSG00000123999	GO:0001501|GO:0001541|GO:0001750|GO:0001917|GO:0005102|GO:0005125|GO:0005160|GO:0005179|GO:0005515|GO:0005576|GO:0005737|GO:0007050|GO:0007165|GO:0007166|GO:0007267|GO:0007399|GO:0008083|GO:0008584|GO:0009605|GO:0010862|GO:0030154|GO:0030218|GO:0030509|GO:0034673|GO:0034711|GO:0042127|GO:0042326|GO:0042541|GO:0042981|GO:0043025|GO:0043408|GO:0043512|GO:0043513|GO:0045077|GO:0045578|GO:0045650|GO:…	chr2	MIM:147380|HGNC:HGNC:6065|Vega:OTTHUMG00000059237	inhibin alpha subunit	219575713	protein-coding	219572232	+
9427	1.61645	6.62741	ECEL1	DA5D|DINE|ECEX|XCE	9427	ENSG00000171551	GO:0003016|GO:0004222|GO:0005887|GO:0006508|GO:0007218|GO:0008237|GO:0046872	chr2	MIM:605896|HGNC:HGNC:3147|Vega:OTTHUMG00000133262	endothelin converting enzyme like 1	232487859	protein-coding	232479827	-
1293	0	7.4621	COL6A3	BTHLM1|DYT27|UCMD1	1293	ENSG00000163359	GO:0004867|GO:0005576|GO:0005578|GO:0005589|GO:0005615|GO:0005788|GO:0007155|GO:0007517|GO:0010951|GO:0030198|GO:0030574|GO:0031012|GO:0042383|GO:0070062|GO:1903561	chr2	MIM:120250|HGNC:HGNC:2213|Vega:OTTHUMG00000150020	collagen type VI alpha 3 chain	237414207	protein-coding	237324012	-
10267	0	8.98572	RAMP1		10267	ENSG00000132329	GO:0001525|GO:0004872|GO:0004948|GO:0005515|GO:0005615|GO:0005622|GO:0005886|GO:0005887|GO:0006816|GO:0006886|GO:0007186|GO:0008277|GO:0008565|GO:0009986|GO:0015026|GO:0015031|GO:0030819|GO:0031623|GO:0031716|GO:0043235|GO:0060050|GO:0072659	chr2	MIM:605153|HGNC:HGNC:9843|Vega:OTTHUMG00000133337	receptor activity modifying protein 1	237912117	protein-coding	237859544	+
152330	0	4.98302	CNTN4	AXCAM|BIG-2	152330	ENSG00000144619	GO:0005576|GO:0005886|GO:0006501|GO:0007158|GO:0007399|GO:0007409|GO:0007411|GO:0007413|GO:0007420|GO:0030424|GO:0031175|GO:0031225|GO:0045665|GO:0048167	chr3	MIM:607280|HGNC:HGNC:2174|Vega:OTTHUMG00000119031	contactin 4	3057961	protein-coding	2098803	+
8553	0	5.66798	BHLHE40	BHLHB2|Clast5|DEC1|HLHB2|SHARP-2|SHARP2|STRA13|Stra14	8553	ENSG00000134107	GO:0000122|GO:0000981|GO:0001078|GO:0001102|GO:0001191|GO:0003700|GO:0003705|GO:0003714|GO:0005515|GO:0005634|GO:0005737|GO:0006351|GO:0006355|GO:0016604|GO:0019904|GO:0032922|GO:0042803|GO:0043153|GO:0043425|GO:0043426|GO:0043433|GO:0045892|GO:0046982|GO:0070888	chr3	MIM:604256|HGNC:HGNC:1046|Vega:OTTHUMG00000119035	basic helix-loop-helix family member e40	4985180	protein-coding	4979412	+
5468	0	5.39977	PPARG	CIMT1|GLM1|NR1C3|PPARG1|PPARG2|PPARgamma	5468	ENSG00000132170	GO:0000122|GO:0001046|GO:0001890|GO:0002674|GO:0003677|GO:0003682|GO:0003690|GO:0003700|GO:0003707|GO:0004879|GO:0004955|GO:0005515|GO:0005634|GO:0005654|GO:0005829|GO:0006367|GO:0006629|GO:0006919|GO:0007165|GO:0007186|GO:0007507|GO:0007584|GO:0008022|GO:0008134|GO:0008144|GO:0008217|GO:0008270|GO:0009409|GO:0009612|GO:0010742|GO:0010745|GO:0010871|GO:0010887|GO:0010891|GO:0015909|GO:0019395|GO:…	chr3	MIM:601487|HGNC:HGNC:9236|Vega:OTTHUMG00000129764	peroxisome proliferator activated receptor gamma	12434356	protein-coding	12287850	+
56999	0	5.48262	ADAMTS9		56999	ENSG00000163638	GO:0004222|GO:0005578|GO:0005615|GO:0005783|GO:0006508|GO:0006516|GO:0007275|GO:0008237|GO:0008270|GO:0009986|GO:0015031|GO:0016192|GO:0031012|GO:0045636	chr3	MIM:605421|HGNC:HGNC:13202|Vega:OTTHUMG00000158722	ADAM metallopeptidase with thrombospondin type 1 motif 9	64687689	protein-coding	64515655	-
727936	0	5.15156	GXYLT2	GLT8D4	727936	ENSG00000172986	GO:0016021|GO:0016266|GO:0035252	chr3	MIM:613322|HGNC:HGNC:33383|Vega:OTTHUMG00000158815	glucoside xylosyltransferase 2	72975371	protein-coding	72888234	+
151887	1.55388	7.20374	CCDC80	DRO1|SSG1|URB|okuribin	151887	ENSG00000091986	GO:0001968|GO:0005604|GO:0005614|GO:0005615|GO:0008201|GO:0010811|GO:0030198	chr3	MIM:608298|HGNC:HGNC:30649|Vega:OTTHUMG00000159265	coiled-coil domain containing 80	112641143	protein-coding	112604386	-
57514	0	5.53761	ARHGAP31	AOS1|CDGAP	57514	ENSG00000031081	GO:0005096|GO:0005829|GO:0005925|GO:0007264|GO:0017124|GO:0030027|GO:0043547|GO:0051056	chr3	MIM:610911|HGNC:HGNC:29216|Vega:OTTHUMG00000159362	Rho GTPase activating protein 31	119419476	protein-coding	119294373	+
55	0	4.96477	ACPP	5'-NT|ACP-3|ACP3	55	ENSG00000014257	GO:0003993|GO:0005515|GO:0005615|GO:0005622|GO:0005634|GO:0005765|GO:0005886|GO:0006144|GO:0006772|GO:0008253|GO:0009117|GO:0012506|GO:0016021|GO:0016311|GO:0016791|GO:0030175|GO:0035577|GO:0042131|GO:0042802|GO:0042803|GO:0043312|GO:0046085|GO:0051289|GO:0051930|GO:0052642|GO:0060168|GO:0070062	chr3	MIM:171790|HGNC:HGNC:125|Vega:OTTHUMG00000159650	acid phosphatase, prostate	132368302	protein-coding	132317367	+
4071	0	7.33668	TM4SF1	H-L6|L6|M3S1|TAAL6	4071	ENSG00000169908	GO:0003674|GO:0005887|GO:0008150	chr3	MIM:191155|HGNC:HGNC:11853|Vega:OTTHUMG00000159597	transmembrane 4 L six family member 1	149377781	protein-coding	149369018	-
56925	3.7735	10.0506	LXN	ECI|TCI	56925	ENSG00000079257	GO:0005515|GO:0005737|GO:0006954|GO:0008191|GO:0008201|GO:0010951|GO:0050965|GO:0070062	chr3	MIM:609305|HGNC:HGNC:13347|Vega:OTTHUMG00000158807	latexin	158672693	protein-coding	158666414	-
5918	0	6.38687	RARRES1	LXNL|PERG-1|TIG1	5918	ENSG00000118849	GO:0008285|GO:0016021|GO:0070062	chr3	MIM:605090|HGNC:HGNC:9867|Vega:OTTHUMG00000158834	retinoic acid receptor responder 1	158732486	protein-coding	158697108	-
5337	0	5.34309	PLD1		5337	ENSG00000075651	GO:0000139|GO:0004630|GO:0005515|GO:0005765|GO:0005768|GO:0005789|GO:0005794|GO:0005886|GO:0006654|GO:0006935|GO:0007264|GO:0007265|GO:0016020|GO:0016042|GO:0016324|GO:0030139|GO:0031902|GO:0032534|GO:0035091|GO:0035579|GO:0043312|GO:0048471|GO:0048870|GO:0070290|GO:0070821	chr3	MIM:602382|HGNC:HGNC:9067|Vega:OTTHUMG00000156947	phospholipase D1	171810494	protein-coding	171600405	-
2049	0	5.85933	EPHB3	EK2|ETK2|HEK2|TYRO6	2049	ENSG00000182580	GO:0001525|GO:0001655|GO:0005003|GO:0005524|GO:0005576|GO:0005829|GO:0005886|GO:0005887|GO:0007411|GO:0007413|GO:0016477|GO:0018108|GO:0022038|GO:0022407|GO:0030425|GO:0034446|GO:0043087|GO:0046777|GO:0048013|GO:0048538|GO:0048546|GO:0050770|GO:0051965|GO:0060021|GO:0060996|GO:0060997	chr3	MIM:601839|HGNC:HGNC:3394|Vega:OTTHUMG00000156710	EPH receptor B3	184582408	protein-coding	184561799	+
6750	0	6.56827	SST	SMST	6750	ENSG00000157005	GO:0005179|GO:0005576|GO:0005615|GO:0006972|GO:0007166|GO:0007186|GO:0007267|GO:0007268|GO:0007584|GO:0007586|GO:0008285|GO:0008628|GO:0009408|GO:0010447|GO:0030334|GO:0042493|GO:0043025|GO:0043200|GO:0048545	chr3	MIM:182450|HGNC:HGNC:11329|Vega:OTTHUMG00000156462	somatostatin	187670413	protein-coding	187668906	-
10417	0	5.33223	SPON2	DIL-1|DIL1|M-SPONDIN|MINDIN	10417	ENSG00000159674	GO:0001530|GO:0002448|GO:0003823|GO:0005515|GO:0005578|GO:0005615|GO:0007155|GO:0007411|GO:0008228|GO:0032755|GO:0032760|GO:0043152|GO:0045087|GO:0046872|GO:0050832|GO:0051607|GO:0060907|GO:0070062|GO:0071222	chr4	MIM:605918|HGNC:HGNC:11253|Vega:OTTHUMG00000089002	spondin 2	1208962	protein-coding	1166933	-
54436	0	5.33612	SH3TC1		54436	ENSG00000125089	GO:0005575|GO:0008150	chr4	HGNC:HGNC:26009|Vega:OTTHUMG00000160934	SH3 domain and tetratricopeptide repeats 1	8241103	protein-coding	8199244	+
94031	1.24283	10.466	HTRA3	Prsp|Tasp	94031	ENSG00000170801	GO:0001558|GO:0004175|GO:0004252|GO:0005515|GO:0005520|GO:0005576|GO:0006508|GO:0008236|GO:0030512|GO:0030514	chr4	MIM:608785|HGNC:HGNC:30406|Vega:OTTHUMG00000090561	HtrA serine peptidase 3	8307111	protein-coding	8269765	+
9957	0	5.96071	HS3ST1	3OST|3OST1	9957	ENSG00000002587	GO:0005796|GO:0006024|GO:0008146|GO:0008467|GO:0016021	chr4	MIM:603244|HGNC:HGNC:5194|Vega:OTTHUMG00000090547	heparan sulfate-glucosamine 3-sulfotransferase 1	11428913	protein-coding	11398364	-
3791	3.94081	10.6227	KDR	CD309|FLK1|VEGFR|VEGFR2	3791	ENSG00000128052	GO:0001525|GO:0001570|GO:0001934|GO:0001938|GO:0002042|GO:0003158|GO:0004713|GO:0004714|GO:0004716|GO:0005021|GO:0005178|GO:0005515|GO:0005524|GO:0005576|GO:0005634|GO:0005768|GO:0005769|GO:0005783|GO:0005794|GO:0005886|GO:0005887|GO:0007169|GO:0008284|GO:0008360|GO:0010595|GO:0014068|GO:0016032|GO:0016239|GO:0018108|GO:0019838|GO:0023014|GO:0030054|GO:0030198|GO:0030335|GO:0035162|GO:0035584|GO:…	chr4	MIM:191306|HGNC:HGNC:6307|Vega:OTTHUMG00000128734	kinase insert domain receptor	55125595	protein-coding	55078259	-
3490	0	6.32614	IGFBP7	AGM|FSTL2|IBP-7|IGFBP-7|IGFBP-7v|IGFBPRP1|MAC25|PSF|RAMSVPS|TAF	3490	ENSG00000163453	GO:0001558|GO:0005515|GO:0005520|GO:0005576|GO:0005615|GO:0005788|GO:0007155|GO:0007566|GO:0008285|GO:0009408|GO:0031012|GO:0032526|GO:0032870|GO:0043687|GO:0044267|GO:0050810|GO:0051414|GO:0070062	chr4	MIM:602867|HGNC:HGNC:5476|Vega:OTTHUMG00000128772	insulin like growth factor binding protein 7	57110385	protein-coding	57031071	-
213	0	6.2677	ALB	HSA|PRO0883|PRO0903|PRO1341	213	ENSG00000163631	GO:0001895|GO:0002576|GO:0003677|GO:0005504|GO:0005507|GO:0005515|GO:0005576|GO:0005615|GO:0005634|GO:0005783|GO:0005788|GO:0005794|GO:0006810|GO:0006898|GO:0008144|GO:0009267|GO:0015643|GO:0015721|GO:0016209|GO:0019825|GO:0019836|GO:0030170|GO:0031093|GO:0034375|GO:0042802|GO:0043066|GO:0043069|GO:0043209|GO:0043234|GO:0043252|GO:0043687|GO:0044267|GO:0051087|GO:0051659|GO:0070062|GO:0072562|GO:…	chr4	MIM:103600|HGNC:HGNC:399|Vega:OTTHUMG00000129919	albumin	73421484	protein-coding	73404239	+
8633	0	5.46042	UNC5C	UNC5H3	8633	ENSG00000182168	GO:0005042|GO:0005886|GO:0006915|GO:0007411|GO:0007420|GO:0016021|GO:0030054|GO:0030334|GO:0033564|GO:0038007|GO:0043005|GO:0043065|GO:0045202	chr4	MIM:603610|HGNC:HGNC:12569|Vega:OTTHUMG00000130989	unc-5 netrin receptor C	95549210	protein-coding	95162505	-
255743	0	5.56006	NPNT	EGFL6L|POEM	255743	ENSG00000168743	GO:0001657|GO:0001658|GO:0005178|GO:0005509|GO:0005576|GO:0005578|GO:0005604|GO:0005615|GO:0007160|GO:0010694|GO:0010811|GO:0030198|GO:0030485|GO:0030511|GO:0033631|GO:0034678|GO:0045184|GO:0045669|GO:0045987|GO:0070062|GO:0070374|GO:0071356|GO:0097195|GO:2000721	chr4	MIM:610306|HGNC:HGNC:27405|Vega:OTTHUMG00000161189	nephronectin	105971671	protein-coding	105895440	+
3426	0	7.78789	CFI	AHUS3|ARMD13|C3BINA|C3b-INA|FI|IF|KAF	3426	ENSG00000205403	GO:0004252|GO:0005044|GO:0005515|GO:0005576|GO:0005615|GO:0006508|GO:0006898|GO:0006958|GO:0016020|GO:0030449|GO:0045087|GO:0046872|GO:0070062	chr4	MIM:217030|HGNC:HGNC:5394|Vega:OTTHUMG00000161109	complement factor I	109802225	protein-coding	109740692	-
5308	0	5.55913	PITX2	ARP1|ASGD4|Brx1|IDG2|IGDS|IGDS2|IHG2|IRID2|Otlx2|PTX2|RGS|RIEG|RIEG1|RS	5308	ENSG00000164093	GO:0000976|GO:0000978|GO:0001077|GO:0001102|GO:0001105|GO:0001569|GO:0001570|GO:0001701|GO:0001764|GO:0002074|GO:0003171|GO:0003253|GO:0003350|GO:0003700|GO:0005515|GO:0005634|GO:0005654|GO:0005667|GO:0005737|GO:0006355|GO:0006357|GO:0006366|GO:0007368|GO:0007520|GO:0008134|GO:0008584|GO:0008585|GO:0009725|GO:0016055|GO:0021763|GO:0021855|GO:0030334|GO:0031076|GO:0031490|GO:0033189|GO:0035116|GO:…	chr4	MIM:601542|HGNC:HGNC:9005|Vega:OTTHUMG00000132837	paired like homeodomain 2	110642123	protein-coding	110617424	-
84709	0.262751	5.55416	MGARP	C4orf49|CESP-1|HUMMR|OSAP	84709	ENSG00000137463	GO:0005515|GO:0005739|GO:0006626|GO:0008089|GO:0008090|GO:0010821|GO:0010822|GO:0019896|GO:0031307|GO:0071383|GO:0071456|GO:0097211|GO:1904115	chr4	HGNC:HGNC:29969|Vega:OTTHUMG00000161325	mitochondria localized glutamic acid rich protein	139280338	protein-coding	139266163	-
10586	0	5.79899	MAB21L2	MCOPS14	10586	ENSG00000181541	GO:0001654|GO:0005515|GO:0005634|GO:0007399|GO:0008284|GO:0010172|GO:0043010	chr4	MIM:604357|HGNC:HGNC:6758|Vega:OTTHUMG00000161442	mab-21 like 2	150584693	protein-coding	150581925	+
2244	0	5.47266	FGB	HEL-S-78p	2244	ENSG00000171564	GO:0002224|GO:0002250|GO:0002576|GO:0005102|GO:0005198|GO:0005515|GO:0005576|GO:0005577|GO:0005615|GO:0005886|GO:0005938|GO:0007160|GO:0007596|GO:0009897|GO:0009986|GO:0030198|GO:0030674|GO:0031091|GO:0031093|GO:0031639|GO:0034116|GO:0042730|GO:0043152|GO:0043623|GO:0044320|GO:0045087|GO:0045907|GO:0045921|GO:0050714|GO:0050839|GO:0051087|GO:0051258|GO:0051592|GO:0070062|GO:0070374|GO:0070527|GO:…	chr4	MIM:134830|HGNC:HGNC:3662|Vega:OTTHUMG00000150331	fibrinogen beta chain	154572763	protein-coding	154562980	+
2266	0	5.6206	FGG		2266	ENSG00000171557	GO:0002224|GO:0002576|GO:0005102|GO:0005198|GO:0005515|GO:0005576|GO:0005577|GO:0005615|GO:0005788|GO:0005886|GO:0007160|GO:0007596|GO:0009306|GO:0009897|GO:0009986|GO:0030198|GO:0030674|GO:0031091|GO:0031093|GO:0031639|GO:0034116|GO:0036345|GO:0042730|GO:0042803|GO:0043623|GO:0043687|GO:0044267|GO:0045907|GO:0045921|GO:0046872|GO:0050714|GO:0050839|GO:0051258|GO:0051592|GO:0070062|GO:0070374|GO:…	chr4	MIM:134850|HGNC:HGNC:3694|Vega:OTTHUMG00000150329	fibrinogen gamma chain	154612808	protein-coding	154604134	-
2982	0	5.24981	GUCY1A3	GC-SA3|GUC1A3|GUCA3|GUCSA3|GUCY1A1|MYMY6	2982	ENSG00000164116	GO:0004016|GO:0004383|GO:0004872|GO:0005515|GO:0005525|GO:0005886|GO:0006182|GO:0007263|GO:0008015|GO:0008074|GO:0008217|GO:0020037|GO:0030828|GO:0052565|GO:0060087	chr4	MIM:139396|HGNC:HGNC:4685|Vega:OTTHUMG00000161700	guanylate cyclase 1 soluble subunit alpha	155737062	protein-coding	155666710	+
9464	0	8.26629	HAND2	DHAND2|Hed|Thing2|bHLHa26|dHand	9464	ENSG00000164107	GO:0000790|GO:0000977|GO:0001077|GO:0001525|GO:0001701|GO:0001947|GO:0001967|GO:0003219|GO:0003253|GO:0003266|GO:0003278|GO:0003357|GO:0003680|GO:0003713|GO:0005515|GO:0005667|GO:0006366|GO:0007507|GO:0007512|GO:0008134|GO:0010463|GO:0010613|GO:0010628|GO:0010629|GO:0010667|GO:0033613|GO:0034103|GO:0042475|GO:0042733|GO:0042803|GO:0043234|GO:0043392|GO:0043433|GO:0043586|GO:0044212|GO:0045668|GO:…	chr4	MIM:602407|HGNC:HGNC:4808|Vega:OTTHUMG00000160775	heart and neural crest derivatives expressed 2	173530227	protein-coding	173526501	-
79804	0	5.48056	HAND2-AS1	DEIN|NBLA00301|UPH	79804	ENSG00000237125		chr4	MIM:617240|HGNC:HGNC:48872	HAND2 antisense RNA 1 (head to head)	173591255	ncRNA	173528600	+
1008	0.469458	6.81308	CDH10		1008	ENSG00000040731	GO:0005509|GO:0005886|GO:0007156|GO:0016021|GO:0016337|GO:0034332	chr5	MIM:604555|HGNC:HGNC:1749|Vega:OTTHUMG00000090667	cadherin 10	24644978	protein-coding	24487100	-
9180	0	5.17726	OSMR	IL-31R-beta|IL-31RB|OSMRB|PLCA1	9180	ENSG00000145623	GO:0002675|GO:0004924|GO:0005886|GO:0005900|GO:0008284|GO:0016324|GO:0019838|GO:0034097|GO:0038165	chr5	MIM:601743|HGNC:HGNC:8507|Vega:OTTHUMG00000090811	oncostatin M receptor	38935641	protein-coding	38845858	+
3672	0.981868	6.87074	ITGA1	CD49a|VLA1	3672	ENSG00000213949	GO:0000187|GO:0001669|GO:0005102|GO:0005515|GO:0005518|GO:0005886|GO:0005925|GO:0006936|GO:0007160|GO:0007229|GO:0008285|GO:0008305|GO:0009897|GO:0009986|GO:0016020|GO:0019903|GO:0030198|GO:0030593|GO:0032516|GO:0034665|GO:0042059|GO:0042311|GO:0043005|GO:0043204|GO:0043525|GO:0045121|GO:0045123|GO:0045178|GO:0046872|GO:0048812|GO:0070062|GO:0098639	chr5	MIM:192968|HGNC:HGNC:6134|Vega:OTTHUMG00000131163	integrin subunit alpha 1	52953655	protein-coding	52788302	+
3572	2.1407	7.44102	IL6ST	CD130|CDW130|GP130|IL-6RB	3572	ENSG00000134352	GO:0002675|GO:0002821|GO:0004897|GO:0004915|GO:0004921|GO:0004923|GO:0004924|GO:0005127|GO:0005138|GO:0005515|GO:0005576|GO:0005886|GO:0005896|GO:0005900|GO:0005977|GO:0008284|GO:0008593|GO:0009897|GO:0010575|GO:0010613|GO:0016020|GO:0016032|GO:0019221|GO:0019838|GO:0019970|GO:0019981|GO:0030425|GO:0034097|GO:0038154|GO:0038165|GO:0042102|GO:0042531|GO:0042803|GO:0043025|GO:0043066|GO:0045509|GO:…	chr5	MIM:600694|HGNC:HGNC:6021|Vega:OTTHUMG00000097043	interleukin 6 signal transducer	55994993	protein-coding	55935097	-
5307	0	6.56872	PITX1	BFT|CCF|LBNBG|POTX|PTX1	5307	ENSG00000069011	GO:0000978|GO:0001077|GO:0001085|GO:0001190|GO:0001501|GO:0003700|GO:0005515|GO:0005634|GO:0005667|GO:0005730|GO:0005737|GO:0006366|GO:0009653|GO:0014707|GO:0021983|GO:0035116|GO:0045892|GO:0045944|GO:0048625|GO:0051216	chr5	MIM:602149|HGNC:HGNC:9004|Vega:OTTHUMG00000149983	paired like homeodomain 1	135034274	protein-coding	135027734	-
26223	0	5.58325	FBXL21	FBL3B|FBXL3B|FBXL3P|Fbl21	26223		GO:0000151|GO:0000209|GO:0004842|GO:0005634|GO:0005829|GO:0016567|GO:0019005|GO:0043153|GO:0043687|GO:0048511	chr5	MIM:609087|HGNC:HGNC:13600	F-box and leucine rich repeat protein 21 (gene/pseudogene)	135941678	protein-coding	135930317	+
7045	3.5376	12.1861	TGFBI	BIGH3|CDB1|CDG2|CDGG1|CSD|CSD1|CSD2|CSD3|EBMD|LCD1	7045	ENSG00000120708	GO:0001525|GO:0002062|GO:0005178|GO:0005515|GO:0005518|GO:0005576|GO:0005604|GO:0005615|GO:0005802|GO:0005886|GO:0007155|GO:0007162|GO:0007601|GO:0008283|GO:0030198|GO:0031012|GO:0044267|GO:0050840|GO:0050896|GO:0070062	chr5	MIM:601692|HGNC:HGNC:11771|Vega:OTTHUMG00000163213	transforming growth factor beta induced	136063818	protein-coding	136028895	+
56144	0.110001	5.15217	PCDHA4	CNR1|CNRN1|CRNR1|PCDH-ALPHA4	56144	ENSG00000204967	GO:0005509|GO:0005515|GO:0005887|GO:0007155|GO:0007156|GO:0007267|GO:0007399|GO:0042802	chr5	MIM:606310|HGNC:HGNC:8670|Vega:OTTHUMG00000163360	protocadherin alpha 4	141012344	protein-coding	140807074	+
56100	2.28525	7.3852	PCDHGB6	PCDH-GAMMA-B6	56100	ENSG00000253305	GO:0005509|GO:0005887|GO:0007155|GO:0007156|GO:0007267|GO:0007399	chr5	MIM:606303|HGNC:HGNC:8713|Vega:OTTHUMG00000163687	protocadherin gamma subfamily B, 6	141512979	protein-coding	141408203	+
6690	0	6.42732	SPINK1	PCTT|PSTI|Spink3|TATI|TCP	6690	ENSG00000164266	GO:0001669|GO:0004866|GO:0004867|GO:0005515|GO:0005615|GO:0010751|GO:0050732|GO:0060046|GO:0070062|GO:0090281|GO:1900004|GO:2001256	chr5	MIM:167790|HGNC:HGNC:11244|Vega:OTTHUMG00000129730	serine peptidase inhibitor, Kazal type 1	147839231	protein-coding	147824580	-
404203	0	6.18273	SPINK6	BUSI2|UNQ844	404203	ENSG00000178172	GO:0004867|GO:0005576|GO:0010951|GO:0070268	chr5	MIM:615868|HGNC:HGNC:29486|Vega:OTTHUMG00000163425	serine peptidase inhibitor, Kazal type 6	148215137	protein-coding	148202794	+
153218	0	5.35201	SPINK13	HBVDNAPTP1|HESPINTOR|LiESP6|SPINK5L3	153218	ENSG00000214510	GO:0001669|GO:0004867|GO:0005615|GO:0060046|GO:1900004|GO:1902225	chr5	MIM:615205|HGNC:HGNC:27200|Vega:OTTHUMG00000163426	serine peptidase inhibitor, Kazal type 13 (putative)	148286210	protein-coding	148268860	+
5159	1.26271	6.50863	PDGFRB	CD140B|IBGC4|IMF1|JTK12|KOGS|PDGFR|PDGFR-1|PDGFR1|PENTT	5159	ENSG00000113721	GO:0000165|GO:0004713|GO:0004992|GO:0005017|GO:0005019|GO:0005088|GO:0005102|GO:0005161|GO:0005515|GO:0005524|GO:0005634|GO:0005737|GO:0005886|GO:0005925|GO:0006024|GO:0007165|GO:0007186|GO:0007568|GO:0008284|GO:0008584|GO:0009636|GO:0009986|GO:0010863|GO:0014066|GO:0014068|GO:0014911|GO:0016020|GO:0016021|GO:0016324|GO:0016477|GO:0018108|GO:0019899|GO:0019901|GO:0030335|GO:0031226|GO:0031410|GO:…	chr5	MIM:173410|HGNC:HGNC:8804|Vega:OTTHUMG00000130053	platelet derived growth factor receptor beta	150155859	protein-coding	150113839	-
11346	0	5.11116	SYNPO		11346	ENSG00000171992	GO:0003779|GO:0005515|GO:0005634|GO:0005923|GO:0008542|GO:0014069|GO:0015629|GO:0030018|GO:0032233|GO:0043197|GO:0043204|GO:0045211|GO:0048169|GO:0097444|GO:0098886|GO:1905355	chr5	MIM:608155|HGNC:HGNC:30672|Vega:OTTHUMG00000130078	synaptopodin	150659230	protein-coding	150601080	+
9421	0	6.0825	HAND1	Hxt|Thing1|bHLHa27|eHand	9421	ENSG00000113196	GO:0000122|GO:0000978|GO:0001078|GO:0001525|GO:0001707|GO:0001824|GO:0001829|GO:0001947|GO:0003144|GO:0003218|GO:0003219|GO:0003713|GO:0003714|GO:0005515|GO:0005634|GO:0005654|GO:0005730|GO:0005737|GO:0006366|GO:0007507|GO:0008134|GO:0019899|GO:0035050|GO:0042475|GO:0042802|GO:0042803|GO:0043425|GO:0043433|GO:0044212|GO:0045892|GO:0045944|GO:0046982|GO:0055010|GO:0060411|GO:0060485|GO:0060536|GO:…	chr5	MIM:602406|HGNC:HGNC:4807|Vega:OTTHUMG00000130193	heart and neural crest derivatives expressed 1	154478264	protein-coding	154474972	-
6586	0	6.13684	SLIT3	MEGF5|SLIL2|SLIT1|Slit-3|slit2	6586	ENSG00000184347	GO:0005509|GO:0005615|GO:0005739|GO:0007411|GO:0008285|GO:0009887|GO:0010629|GO:0021834|GO:0030308|GO:0032870|GO:0035385|GO:0048495|GO:0048846|GO:0050919|GO:0051414|GO:0061364|GO:0070100	chr5	MIM:603745|HGNC:HGNC:11087|Vega:OTTHUMG00000130409	slit guidance ligand 3	169301129	protein-coding	168661733	-
4488	0	7.25203	MSX2	CRS2|FPP|HOX8|MSH|PFM|PFM1	4488	ENSG00000120149	GO:0000122|GO:0000977|GO:0001227|GO:0001649|GO:0002063|GO:0002076|GO:0003148|GO:0003198|GO:0003416|GO:0003712|GO:0005515|GO:0005829|GO:0006351|GO:0008134|GO:0008285|GO:0009952|GO:0016607|GO:0023019|GO:0030513|GO:0032792|GO:0035115|GO:0035116|GO:0035313|GO:0035880|GO:0043066|GO:0043565|GO:0044212|GO:0045599|GO:0045617|GO:0045669|GO:0045892|GO:0048863|GO:0051795|GO:0060346|GO:0060363|GO:0060364|GO:…	chr5	MIM:123101|HGNC:HGNC:7392|Vega:OTTHUMG00000130556	msh homeobox 2	174730899	protein-coding	174724572	+
2938	0	6.50708	GSTA1	GST-epsilon|GST2|GSTA1-1|GTH1	2938	ENSG00000243955	GO:0004364|GO:0004602|GO:0005829|GO:0006749|GO:0008152|GO:0030855|GO:0043651|GO:0070062|GO:0098869|GO:1901687	chr6	MIM:138359|HGNC:HGNC:4626|Vega:OTTHUMG00000014861	glutathione S-transferase alpha 1	52803967	protein-coding	52791380	-
55603	0	4.99968	FAM46A	C6orf37|XTP11	55603	ENSG00000112773	GO:0003723|GO:0005515|GO:0010468|GO:0030193	chr6	MIM:611357|HGNC:HGNC:18345|Vega:OTTHUMG00000015097	family with sequence similarity 46 member A	81752711	protein-coding	81745730	-
1081	0	6.99761	CGA	CG-ALPHA|FSHA|GPHA1|GPHa|HCG|LHA|TSHA	1081	ENSG00000135346	GO:0005179|GO:0005515|GO:0005576|GO:0005796|GO:0006357|GO:0007165|GO:0007267|GO:0008284|GO:0016486|GO:0030335|GO:0045944	chr6	MIM:118850|HGNC:HGNC:1885|Vega:OTTHUMG00000015161	glycoprotein hormones, alpha polypeptide	87095147	protein-coding	87085498	-
4121	1.40585	7.54335	MAN1A1	HUMM3|HUMM9|MAN9	4121	ENSG00000111885	GO:0000139|GO:0004571|GO:0005509|GO:0005783|GO:0005793|GO:0005794|GO:0005829|GO:0006486|GO:0006491|GO:0015923|GO:0016020|GO:0016021|GO:0070062|GO:1904381	chr6	MIM:604344|HGNC:HGNC:6821|Vega:OTTHUMG00000015472	mannosidase alpha class 1A member 1	119349766	protein-coding	119177201	-
27115	0	6.00774	PDE7B	bA472E5.1	27115	ENSG00000171408	GO:0004115|GO:0005829|GO:0006198|GO:0007165|GO:0007268|GO:0046872	chr6	MIM:604645|HGNC:HGNC:8792|Vega:OTTHUMG00000015641	phosphodiesterase 7B	136195571	protein-coding	135851696	+
7128	0.12556	5.93954	TNFAIP3	A20|AISBL|OTUD7C|TNFA1P2	7128	ENSG00000118503	GO:0001922|GO:0002020|GO:0002237|GO:0002634|GO:0002677|GO:0003677|GO:0004842|GO:0004843|GO:0005515|GO:0005634|GO:0005737|GO:0005764|GO:0005829|GO:0006915|GO:0006954|GO:0008270|GO:0010803|GO:0016579|GO:0016874|GO:0019900|GO:0031397|GO:0032088|GO:0032480|GO:0032495|GO:0032691|GO:0032703|GO:0032715|GO:0032720|GO:0034136|GO:0034140|GO:0034144|GO:0034148|GO:0035871|GO:0042802|GO:0043124|GO:0043130|GO:…	chr6	MIM:191163|HGNC:HGNC:11896|Vega:OTTHUMG00000015664	TNF alpha induced protein 3	137883314	protein-coding	137867188	+
57211	0	5.79591	ADGRG6	APG1|DREG|GPR126|LCCS9|PR126|PS1TP2|VIGR	57211	ENSG00000112414	GO:0004930|GO:0005518|GO:0005622|GO:0005886|GO:0007005|GO:0007166|GO:0007186|GO:0010579|GO:0014037|GO:0016021|GO:0019933|GO:0022011|GO:0042552|GO:0043236|GO:0050840|GO:0060347	chr6	MIM:612243|HGNC:HGNC:13841|Vega:OTTHUMG00000015709	adhesion G protein-coupled receptor G6	142446266	protein-coding	142301919	+
5325	0	8.82506	PLAGL1	LOT1|ZAC|ZAC1	5325	ENSG00000118495	GO:0000977|GO:0001228|GO:0003677|GO:0005634|GO:0005654|GO:0005794|GO:0006366|GO:0006915|GO:0006977|GO:0007050|GO:0016604|GO:0030154|GO:0043231|GO:0045944|GO:0046872	chr6	MIM:603044|HGNC:HGNC:9046|Vega:OTTHUMG00000015738	PLAG1 like zinc finger 1	144064599	protein-coding	143940300	-
6581	0	4.98869	SLC22A3	EMT|EMTH|OCT3	6581	ENSG00000146477	GO:0005329|GO:0005515|GO:0005886|GO:0005887|GO:0006855|GO:0008514|GO:0015101|GO:0015651|GO:0015695|GO:0015697|GO:0015711|GO:0015872|GO:0016020|GO:0019534|GO:0032098|GO:0051615|GO:0072488|GO:1901998	chr6	MIM:604842|HGNC:HGNC:10967|Vega:OTTHUMG00000015953	solute carrier family 22 member 3	160452579	protein-coding	160348373	+
10846	0	6.54453	PDE10A	ADSD2|HSPDE10A|IOLOD|LINC00473|PDE10A19	10846	ENSG00000112541	GO:0004114|GO:0004115|GO:0004118|GO:0005829|GO:0006198|GO:0007165|GO:0008144|GO:0010738|GO:0016020|GO:0030552|GO:0030553|GO:0043204|GO:0043949|GO:0046069|GO:0046872|GO:0047555	chr6	MIM:610652|HGNC:HGNC:8772|Vega:OTTHUMG00000015986	phosphodiesterase 10A	165988039	protein-coding	165327287	-
7291	0	7.2413	TWIST1	ACS3|BPES2|BPES3|CRS|CRS1|CSO|SCS|TWIST|bHLHa38	7291	ENSG00000122691	GO:0000122|GO:0000981|GO:0001503|GO:0001649|GO:0001701|GO:0001764|GO:0001843|GO:0003180|GO:0003183|GO:0003203|GO:0003253|GO:0005515|GO:0005634|GO:0005654|GO:0006351|GO:0007517|GO:0008134|GO:0010628|GO:0010718|GO:0014067|GO:0019904|GO:0030500|GO:0032000|GO:0032720|GO:0032760|GO:0033128|GO:0035067|GO:0035115|GO:0035116|GO:0035359|GO:0042473|GO:0042476|GO:0042733|GO:0042803|GO:0043066|GO:0043425|GO:…	chr7	MIM:601622|HGNC:HGNC:12428|Vega:OTTHUMG00000090821	twist family bHLH transcription factor 1	19117672	protein-coding	19115468	-
4852	2.14441	10.5713	NPY	PYY4	4852	ENSG00000122585	GO:0001664|GO:0004930|GO:0005102|GO:0005184|GO:0005246|GO:0005576|GO:0005615|GO:0005623|GO:0005794|GO:0006816|GO:0006928|GO:0007187|GO:0007218|GO:0007268|GO:0007586|GO:0007610|GO:0007631|GO:0008015|GO:0008217|GO:0008283|GO:0008343|GO:0021954|GO:0021987|GO:0031175|GO:0032098|GO:0032100|GO:0065009	chr7	MIM:162640|HGNC:HGNC:7955|Vega:OTTHUMG00000022973	neuropeptide Y	24291865	protein-coding	24284188	+
3206	0	5.13484	HOXA10	HOX1|HOX1.8|HOX1H|PL	3206	ENSG00000253293	GO:0000978|GO:0001077|GO:0001501|GO:0005515|GO:0005634|GO:0005667|GO:0005737|GO:0006366|GO:0007275|GO:0007283|GO:0007338|GO:0008584|GO:0009952|GO:0009954|GO:0030326|GO:0042826|GO:0045944|GO:0060065	chr7	MIM:142957|HGNC:HGNC:5100|Vega:OTTHUMG00000023436	homeobox A10	27180261	protein-coding	27170591	-
3209	0	5.46473	HOXA13	HOX1|HOX1J	3209	ENSG00000106031	GO:0001501|GO:0003677|GO:0005654|GO:0006351|GO:0006355|GO:0043565|GO:0045111	chr7	MIM:142959|HGNC:HGNC:5102|Vega:OTTHUMG00000023438	homeobox A13	27200106	protein-coding	27196880	-
51142	0	7.44489	CHCHD2	C7orf17|MNRR1|NS2TP|PARK22	51142	ENSG00000106153	GO:0005515|GO:0005634|GO:0005739|GO:0005758|GO:0006351|GO:0007005|GO:0008134|GO:0043565|GO:0045944|GO:1900037	chr7	MIM:616244|HGNC:HGNC:21645|Vega:OTTHUMG00000129429	coiled-coil-helix-coiled-coil-helix domain containing 2	56106630	protein-coding	56101562	-
10512	0	5.8218	SEMA3C	SEMAE|SemE	10512	ENSG00000075223	GO:0001755|GO:0001756|GO:0001974|GO:0003151|GO:0003215|GO:0003350|GO:0005615|GO:0006955|GO:0007411|GO:0009791|GO:0021915|GO:0030215|GO:0042493|GO:0060174|GO:0060666|GO:0070062	chr7	MIM:602645|HGNC:HGNC:10725|Vega:OTTHUMG00000023447	semaphorin 3C	80922379	protein-coding	80742536	-
3082	0	4.9156	HGF	DFNB39|F-TCF|HGFB|HPTA|SF	3082	ENSG00000019991	GO:0000165|GO:0000187|GO:0000278|GO:0000902|GO:0001837|GO:0001889|GO:0002576|GO:0004252|GO:0004713|GO:0005088|GO:0005515|GO:0005576|GO:0005615|GO:0006508|GO:0008083|GO:0008284|GO:0010507|GO:0014066|GO:0014068|GO:0016020|GO:0018108|GO:0030212|GO:0030335|GO:0031093|GO:0031100|GO:0031643|GO:0032715|GO:0032733|GO:0033137|GO:0035729|GO:0042056|GO:0043154|GO:0043547|GO:0045669|GO:0045766|GO:0045944|GO:…	chr7	MIM:142409|HGNC:HGNC:4893|Vega:OTTHUMG00000023804	hepatocyte growth factor	81770198	protein-coding	81699008	-
7980	1.96295	9.31774	TFPI2	PP5|REF1|TFPI-2	7980	ENSG00000105825	GO:0004867|GO:0005201|GO:0005578|GO:0007596|GO:0010951|GO:0031012|GO:0071498	chr7	MIM:600033|HGNC:HGNC:11761|Vega:OTTHUMG00000022963	tissue factor pathway inhibitor 2	93890991	protein-coding	93885397	-
1278	4.33525	10.4662	COL1A2	OI4	1278	ENSG00000164692	GO:0001501|GO:0001568|GO:0002020|GO:0005201|GO:0005515|GO:0005576|GO:0005584|GO:0005615|GO:0005783|GO:0005788|GO:0007179|GO:0007266|GO:0007596|GO:0008217|GO:0030168|GO:0030198|GO:0030199|GO:0030574|GO:0030674|GO:0031012|GO:0042476|GO:0042802|GO:0043589|GO:0046332|GO:0046872|GO:0048407|GO:0050776|GO:0050900|GO:0070062|GO:0070208|GO:0071230	chr7	MIM:120160|HGNC:HGNC:2198|Vega:OTTHUMG00000148675	collagen type I alpha 2 chain	94431232	protein-coding	94394561	+
23089	5.26171	10.7438	PEG10	EDR|HB-1|MEF3L|Mar2|Mart2|RGAG3|RTL2|SIRH1	23089	ENSG00000242265	GO:0003677|GO:0003723|GO:0005515|GO:0005634|GO:0005737|GO:0005829|GO:0006915|GO:0008270|GO:0030154|GO:0030512	chr7	MIM:609810|HGNC:HGNC:14005|Vega:OTTHUMG00000155578	paternally expressed 10	94669694	protein-coding	94656325	+
5166	0	7.9303	PDK4		5166	ENSG00000004799	GO:0004672|GO:0004740|GO:0005524|GO:0005739|GO:0005743|GO:0005759|GO:0006006|GO:0006468|GO:0006885|GO:0008286|GO:0009267|GO:0010510|GO:0010565|GO:0010906|GO:0042304|GO:0042593|GO:0042594|GO:0045124|GO:0046320|GO:0071398|GO:0072593|GO:2000811	chr7	MIM:602527|HGNC:HGNC:8812|Vega:OTTHUMG00000153977	pyruvate dehydrogenase kinase 4	95596613	protein-coding	95583497	-
1749	0	5.95501	DLX5	SHFM1D	1749	ENSG00000105880	GO:0000790|GO:0000978|GO:0001077|GO:0001501|GO:0001649|GO:0001958|GO:0005737|GO:0006366|GO:0007399|GO:0008283|GO:0021889|GO:0030326|GO:0030509|GO:0030855|GO:0042472|GO:0044212|GO:0045893|GO:0048646|GO:0050679|GO:0060021|GO:0060166|GO:0060325|GO:0071773|GO:0071837|GO:0090263|GO:0097376|GO:1901522	chr7	MIM:600028|HGNC:HGNC:2918|Vega:OTTHUMG00000154200	distal-less homeobox 5	97024831	protein-coding	97020390	-
6863	1.24982	7.94261	TAC1	Hs.2563|NK2|NKNA|NPK|TAC2	6863	ENSG00000006128	GO:0002675|GO:0005576|GO:0005615|GO:0005886|GO:0006954|GO:0007204|GO:0007217|GO:0007218|GO:0007267|GO:0007268|GO:0007320|GO:0007616|GO:0008217|GO:0008306|GO:0009582|GO:0009725|GO:0010459|GO:0010634|GO:0019233|GO:0030424|GO:0031835|GO:0032224|GO:0032230|GO:0032496|GO:0035815|GO:0043025|GO:0043278|GO:0045760|GO:0045778|GO:0046878|GO:0048265|GO:0050671|GO:0051496|GO:1990090|GO:2000854	chr7	MIM:162320|HGNC:HGNC:11517|Vega:OTTHUMG00000154069	tachykinin precursor 1	97740472	protein-coding	97731959	+
7425	2.67719	8.37161	VGF	SCG7|SgVII	7425	ENSG00000128564	GO:0001541|GO:0002021|GO:0003674|GO:0005179|GO:0005184|GO:0005615|GO:0005788|GO:0006091|GO:0008083|GO:0009409|GO:0019953|GO:0030073|GO:0030133|GO:0031410|GO:0032868|GO:0033500|GO:0042593|GO:0042742|GO:0043231|GO:0043687|GO:0044267|GO:0048167|GO:0051591	chr7	MIM:602186|HGNC:HGNC:12684|Vega:OTTHUMG00000157109	VGF nerve growth factor inducible	101165571	protein-coding	101162509	-
28959	0	6.17542	TMEM176B	LR8|MS4B2	28959	ENSG00000106565	GO:0009887|GO:0016021|GO:0030154|GO:0031965|GO:2001199	chr7	MIM:610385|HGNC:HGNC:29596|Vega:OTTHUMG00000157577	transmembrane protein 176B	150801360	protein-coding	150791288	-
55365	0	5.92976	TMEM176A	GS188|HCA112|MS4B1	55365	ENSG00000002933	GO:0016021|GO:2001199	chr7	MIM:610334|HGNC:HGNC:24930|Vega:OTTHUMG00000158114	transmembrane protein 176A	150805120	protein-coding	150800766	+
2626	0	7.25093	GATA4	ASD2|TACHD|TOF|VSD1	2626	ENSG00000136574	GO:0000977|GO:0001076|GO:0001085|GO:0001158|GO:0001228|GO:0001947|GO:0003197|GO:0003208|GO:0003215|GO:0003281|GO:0003289|GO:0003290|GO:0003677|GO:0003682|GO:0003700|GO:0003713|GO:0005515|GO:0005634|GO:0005654|GO:0006355|GO:0006366|GO:0007267|GO:0007492|GO:0007596|GO:0008134|GO:0008270|GO:0008584|GO:0009612|GO:0010507|GO:0010575|GO:0016604|GO:0019901|GO:0030513|GO:0033189|GO:0033613|GO:0035054|GO:…	chr8	MIM:600576|HGNC:HGNC:4173|Vega:OTTHUMG00000090800	GATA binding protein 4	11760002	protein-coding	11676919	+
1508	4.61579	10.8081	CTSB	APPS|CPSB	1508	ENSG00000164733	GO:0002224|GO:0004197|GO:0004252|GO:0005515|GO:0005518|GO:0005576|GO:0005615|GO:0005622|GO:0005730|GO:0005739|GO:0005764|GO:0006508|GO:0008233|GO:0008234|GO:0030574|GO:0030855|GO:0036021|GO:0042470|GO:0042981|GO:0043231|GO:0043312|GO:0043394|GO:0046697|GO:0046718|GO:0048471|GO:0050790|GO:0051603|GO:0070062|GO:0097067|GO:1904813	chr8	MIM:116810|HGNC:HGNC:2527|Vega:OTTHUMG00000090799	cathepsin B	11868150	protein-coding	11842525	-
649	0.489104	6.13164	BMP1	OI13|PCOLC|PCP|PCP2|TLD	649	ENSG00000168487	GO:0001501|GO:0001502|GO:0001503|GO:0004222|GO:0004252|GO:0005125|GO:0005509|GO:0005515|GO:0005576|GO:0005578|GO:0005615|GO:0005794|GO:0006508|GO:0007275|GO:0008083|GO:0008233|GO:0008237|GO:0008270|GO:0022617|GO:0030154|GO:0031982|GO:0034380|GO:0061036	chr8	MIM:112264|HGNC:HGNC:1067|Vega:OTTHUMG00000097761	bone morphogenetic protein 1	22212326	protein-coding	22165140	+
80139	0	5.27137	ZNF703	NLZ1|ZEPPO1|ZNF503L|ZPO1	80139	ENSG00000183779	GO:0003676|GO:0005515|GO:0005634|GO:0005737|GO:0006351|GO:0006355|GO:0008284|GO:0010718|GO:0016363|GO:0017015|GO:0030335|GO:0033601|GO:0034111|GO:0034333|GO:0043234|GO:0045892|GO:0046872|GO:0051726|GO:0060644|GO:0060828|GO:0070491|GO:0071392	chr8	MIM:617045|HGNC:HGNC:25883|Vega:OTTHUMG00000164001	zinc finger protein 703	37700021	protein-coding	37695751	+
25960	0.0167809	6.86993	ADGRA2	GPR124|TEM5	25960	ENSG00000020181	GO:0002040|GO:0004930|GO:0005515|GO:0005886|GO:0007166|GO:0007186|GO:0007417|GO:0009986|GO:0010595|GO:0016021|GO:0030175|GO:0043542|GO:0045765|GO:0050920|GO:0090210|GO:1900747	chr8	MIM:606823|HGNC:HGNC:17849|Vega:OTTHUMG00000156182	adhesion G protein-coupled receptor A2	37843986	protein-coding	37796883	+
155	0	5.79408	ADRB3	BETA3AR	155	ENSG00000188778	GO:0001659|GO:0002024|GO:0002025|GO:0002032|GO:0004939|GO:0005515|GO:0005634|GO:0005886|GO:0005887|GO:0005975|GO:0006091|GO:0006112|GO:0006898|GO:0007187|GO:0007188|GO:0007190|GO:0007267|GO:0007568|GO:0009409|GO:0015052|GO:0031649|GO:0031699|GO:0040015|GO:0042755|GO:0042803|GO:0043235|GO:0043410|GO:0046677|GO:0050873|GO:0051379|GO:0051380|GO:0071880	chr8	MIM:109691|HGNC:HGNC:288|Vega:OTTHUMG00000164028	adrenoceptor beta 3	37966666	protein-coding	37962996	-
6770	1.32321	8.26331	STAR	STARD1	6770	ENSG00000147465	GO:0005515|GO:0005758|GO:0005829|GO:0006694|GO:0006699|GO:0006700|GO:0006703|GO:0007420|GO:0007584|GO:0008203|GO:0008211|GO:0008584|GO:0009635|GO:0010212|GO:0010288|GO:0010628|GO:0014823|GO:0015485|GO:0016101|GO:0017127|GO:0017143|GO:0018879|GO:0018894|GO:0018958|GO:0018963|GO:0030061|GO:0032367|GO:0032869|GO:0035094|GO:0035457|GO:0042493|GO:0042542|GO:0042747|GO:0043005|GO:0043025|GO:0043524|GO:…	chr8	MIM:600617|HGNC:HGNC:11359|Vega:OTTHUMG00000164058	steroidogenic acute regulatory protein	38151082	protein-coding	38142700	-
5327	2.29364	7.57217	PLAT	T-PA|TPA	5327	ENSG00000104368	GO:0001666|GO:0001948|GO:0004252|GO:0005102|GO:0005515|GO:0005576|GO:0005615|GO:0005737|GO:0006464|GO:0006508|GO:0007596|GO:0009986|GO:0014909|GO:0030141|GO:0031012|GO:0031639|GO:0042730|GO:0045177|GO:0045861|GO:0048008|GO:0051219|GO:0070062	chr8	MIM:173370|HGNC:HGNC:9051|Vega:OTTHUMG00000164072	plasminogen activator, tissue type	42207724	protein-coding	42174718	-
6591	0	5.57728	SNAI2	SLUG|SLUGH|SLUGH1|SNAIL2|WS2D	6591	ENSG00000019549	GO:0000122|GO:0000790|GO:0001078|GO:0001649|GO:0001837|GO:0003198|GO:0003273|GO:0003682|GO:0003705|GO:0005515|GO:0005634|GO:0005737|GO:0006351|GO:0006933|GO:0007219|GO:0007605|GO:0010839|GO:0010957|GO:0014032|GO:0030335|GO:0032331|GO:0032642|GO:0033629|GO:0035066|GO:0035414|GO:0035921|GO:0043473|GO:0043518|GO:0043565|GO:0044344|GO:0045600|GO:0045667|GO:0046872|GO:0050872|GO:0060021|GO:0060070|GO:…	chr8	MIM:602150|HGNC:HGNC:11094|Vega:OTTHUMG00000149912	snail family transcriptional repressor 2	48921440	protein-coding	48917681	-
23462	0.745076	6.61085	HEY1	BHLHb31|CHF2|HERP2|HESR1|HRT-1|OAF1|hHRT1	23462	ENSG00000164683	GO:0000122|GO:0000983|GO:0000988|GO:0001525|GO:0003184|GO:0003190|GO:0003198|GO:0003203|GO:0003208|GO:0003700|GO:0005515|GO:0005634|GO:0005654|GO:0005737|GO:0006351|GO:0007219|GO:0008134|GO:0035912|GO:0035939|GO:0036304|GO:0045746|GO:0045892|GO:0045944|GO:0046983|GO:0060317|GO:0060347|GO:0060411|GO:0060412|GO:0060716|GO:0060842|GO:0061314|GO:0071385|GO:2000678|GO:2000820|GO:2001212	chr8	MIM:602953|HGNC:HGNC:4880|Vega:OTTHUMG00000164641	hes related family bHLH transcription factor with YRPW motif 1	79767863	protein-coding	79764010	-
10404	1.01294	6.18698	CPQ	LDP|PGCP	10404	ENSG00000104324	GO:0004180|GO:0005615|GO:0005737|GO:0005764|GO:0005783|GO:0005794|GO:0006508|GO:0006590|GO:0042246|GO:0042803|GO:0043171|GO:0046872|GO:0070062|GO:0070573	chr8	HGNC:HGNC:16910|Vega:OTTHUMG00000164690	carboxypeptidase Q	97143503	protein-coding	96645227	+
83988	0.183737	5.24446	NCALD		83988	ENSG00000104490	GO:0003073|GO:0003779|GO:0005509|GO:0005515|GO:0005622|GO:0005829|GO:0015276|GO:0015631|GO:0016192|GO:0019722|GO:0030130|GO:0030276|GO:0034220|GO:0043014|GO:0070062	chr8	MIM:606722|HGNC:HGNC:7655|Vega:OTTHUMG00000164876	neurocalcin delta	102124907	protein-coding	101686542	-
6482	0.523222	7.60852	ST3GAL1	Gal-NAc6S|SIAT4A|SIATFL|ST3GalA|ST3GalA.1|ST3GalIA|ST3GalIA,1|ST3O	6482	ENSG00000008513	GO:0000139|GO:0003836|GO:0006054|GO:0006464|GO:0006468|GO:0006487|GO:0009311|GO:0016020|GO:0016021|GO:0016266|GO:0018146|GO:0018279|GO:0032580|GO:0070062|GO:0097503	chr8	MIM:607187|HGNC:HGNC:10862|Vega:OTTHUMG00000164534	ST3 beta-galactoside alpha-2,3-sialyltransferase 1	133571940	protein-coding	133454848	-
105375773	0	7.64904	LOC105375773		105375773			chr8		uncharacterized LOC105375773	133684066	ncRNA	133663761	-
92949	0	5.42311	ADAMTSL1	ADAMTSL-1|ADAMTSR1|C9orf94|PUNCTIN	92949	ENSG00000178031	GO:0004222|GO:0005578|GO:0005788|GO:0006508|GO:0008270|GO:0036066	chr9	MIM:609198|HGNC:HGNC:14632|Vega:OTTHUMG00000019604	ADAMTS like 1	18910949	protein-coding	18474081	+
1271	0.391856	6.76828	CNTFR		1271	ENSG00000122756	GO:0001967|GO:0003360|GO:0004897|GO:0005102|GO:0005515|GO:0005886|GO:0007165|GO:0007399|GO:0007548|GO:0008284|GO:0016324|GO:0019898|GO:0019955|GO:0031225|GO:0043524|GO:0060538|GO:0070110|GO:0070120|GO:0097059	chr9	MIM:118946|HGNC:HGNC:2170|Vega:OTTHUMG00000019821	ciliary neurotrophic factor receptor	34590140	protein-coding	34551432	-
256691	2.35757	7.6147	MAMDC2		256691	ENSG00000165072	GO:0005578|GO:0005783|GO:0016020	chr9	MIM:612879|HGNC:HGNC:23673|Vega:OTTHUMG00000019990	MAM domain containing 2	70226972	protein-coding	70043581	+
301	0	7.91287	ANXA1	ANX1|LPC1	301	ENSG00000135046	GO:0000733|GO:0001533|GO:0001780|GO:0001891|GO:0002250|GO:0002548|GO:0002685|GO:0003697|GO:0003727|GO:0004386|GO:0005102|GO:0005198|GO:0005509|GO:0005515|GO:0005543|GO:0005544|GO:0005576|GO:0005615|GO:0005634|GO:0005654|GO:0005737|GO:0005768|GO:0005829|GO:0005886|GO:0005913|GO:0005925|GO:0006909|GO:0006954|GO:0007165|GO:0007166|GO:0007187|GO:0008360|GO:0009986|GO:0010165|GO:0014839|GO:0016323|GO:…	chr9	MIM:151690|HGNC:HGNC:533|Vega:OTTHUMG00000020016	annexin A1	73170394	protein-coding	73151731	+
1903	1.02718	7.13572	S1PR3	EDG-3|EDG3|LPB3|S1P3	1903	ENSG00000213694	GO:0001816|GO:0003376|GO:0004930|GO:0005178|GO:0005515|GO:0005886|GO:0005887|GO:0006954|GO:0007186|GO:0007193|GO:0007204|GO:0007219|GO:0008284|GO:0008289|GO:0009653|GO:0032651|GO:0038036|GO:1903141	chr9	MIM:601965|HGNC:HGNC:3167|Vega:OTTHUMG00000020173	sphingosine-1-phosphate receptor 3	89005154	protein-coding	88991409	+
1306	0	9.64158	COL15A1		1306	ENSG00000204291	GO:0001525|GO:0005201|GO:0005576|GO:0005582|GO:0005615|GO:0005788|GO:0007155|GO:0007165|GO:0016021|GO:0030154|GO:0030574|GO:0031012|GO:0070062	chr9	MIM:120325|HGNC:HGNC:2192|Vega:OTTHUMG00000020351	collagen type XV alpha 1 chain	99070792	protein-coding	98943713	+
79987	0	5.30568	SVEP1	C9orf13|CCP22|POLYDOM|SEL-OB|SELOB	79987	ENSG00000165124	GO:0003682|GO:0005509|GO:0005615|GO:0005737|GO:0007155|GO:0016020	chr9	MIM:611691|HGNC:HGNC:15985|Vega:OTTHUMG00000020482	sushi, von Willebrand factor type A, EGF and pentraxin domain containing 1	110579880	protein-coding	110365249	-
2516	0	5.09028	NR5A1	AD4BP|ELP|FTZ1|FTZF1|POF7|SF-1|SF1|SPGF8|SRXY3|hSF-1	2516	ENSG00000136931	GO:0000977|GO:0000980|GO:0001553|GO:0003677|GO:0003682|GO:0003705|GO:0003707|GO:0003713|GO:0004879|GO:0005515|GO:0005543|GO:0005634|GO:0005654|GO:0006367|GO:0007267|GO:0007530|GO:0007538|GO:0008270|GO:0008584|GO:0008585|GO:0009755|GO:0009888|GO:0010259|GO:0010628|GO:0019899|GO:0030154|GO:0030325|GO:0030522|GO:0042445|GO:0043401|GO:0043565|GO:0045944|GO:0050810|GO:0051457|GO:0090575|GO:2000020|GO:…	chr9	MIM:184757|HGNC:HGNC:7983|Vega:OTTHUMG00000020655	nuclear receptor subfamily 5 group A member 1	124507420	protein-coding	124481236	-
51148	1.12099	6.37699	CERCAM	CEECAM1|GLT25D3	51148	ENSG00000167123	GO:0005788|GO:0005886|GO:0006928|GO:0007155|GO:0007159	chr9	MIM:616626|HGNC:HGNC:23723|Vega:OTTHUMG00000020747	cerebral endothelial cell adhesion molecule	128437351	protein-coding	128419160	+
100506190	0	5.41528	LINC00963		100506190			chr9	HGNC:HGNC:48716	long intergenic non-protein coding RNA 963	129513689	ncRNA	129488660	+
9536	1.91912	8.6207	PTGES	MGST-IV|MGST1-L1|MGST1L1|MPGES|PGES|PIG12|PP102|PP1294|TP53I12|mPGES-1	9536	ENSG00000148344	GO:0001516|GO:0002526|GO:0002544|GO:0005641|GO:0005789|GO:0006693|GO:0007165|GO:0008285|GO:0014070|GO:0016020|GO:0016021|GO:0019371|GO:0032496|GO:0032526|GO:0034097|GO:0043295|GO:0048471|GO:0050220|GO:0051592	chr9	MIM:605172|HGNC:HGNC:9599|Vega:OTTHUMG00000020791	prostaglandin E synthase	129753065	protein-coding	129738336	-
1289	1.56141	9.81198	COL5A1	EDSC	1289	ENSG00000130635	GO:0001568|GO:0003007|GO:0005178|GO:0005201|GO:0005576|GO:0005588|GO:0005604|GO:0005615|GO:0005788|GO:0007155|GO:0008201|GO:0016477|GO:0030198|GO:0030199|GO:0030574|GO:0031012|GO:0032964|GO:0035313|GO:0035989|GO:0043394|GO:0043588|GO:0045112|GO:0046872|GO:0048407|GO:0048592|GO:0051128|GO:0070062|GO:0097435|GO:1903225	chr9	MIM:120215|HGNC:HGNC:2209|Vega:OTTHUMG00000020891	collagen type V alpha 1 chain	134844842	protein-coding	134641805	+
5730	0.549314	8.58591	PTGDS	L-PGDS|LPGDS|PDS|PGD2|PGDS|PGDS2	5730	ENSG00000107317|ENSG00000284341	GO:0001516|GO:0004667|GO:0005215|GO:0005501|GO:0005504|GO:0005515|GO:0005576|GO:0005615|GO:0005789|GO:0005791|GO:0005794|GO:0006810|GO:0019371|GO:0031965|GO:0045187|GO:0048471|GO:0070062	chr9	MIM:176803|HGNC:HGNC:9592|Vega:OTTHUMG00000020957	prostaglandin D2 synthase	136981742	protein-coding	136977504	+
22943	0.433359	5.68797	DKK1	DKK-1|SK	22943	ENSG00000107984	GO:0000122|GO:0000904|GO:0001706|GO:0001707|GO:0001942|GO:0002090|GO:0004871|GO:0005515|GO:0005576|GO:0005615|GO:0005886|GO:0007611|GO:0008083|GO:0010628|GO:0010942|GO:0030178|GO:0030279|GO:0030326|GO:0030514|GO:0030900|GO:0031901|GO:0032091|GO:0032526|GO:0033137|GO:0039706|GO:0042662|GO:0042663|GO:0043066|GO:0043507|GO:0045813|GO:0048019|GO:0048642|GO:0050750|GO:0050807|GO:0051966|GO:0060173|GO:…	chr10	MIM:605189|HGNC:HGNC:2891|Vega:OTTHUMG00000018247	dickkopf WNT signaling pathway inhibitor 1	52317657	protein-coding	52314281	+
84858	0	5.29179	ZNF503	NOLZ-1|NOLZ1|Nlz2	84858	ENSG00000165655	GO:0003676|GO:0005634|GO:0006351|GO:0006355|GO:0008285|GO:0010629|GO:0046872|GO:0061351|GO:0070315	chr10	MIM:613902|HGNC:HGNC:23589|Vega:OTTHUMG00000018526	zinc finger protein 503	75401894	protein-coding	75279726	-
6441	0	5.38739	SFTPD	COLEC7|PSP-D|SFTP4|SP-D	6441	ENSG00000133661	GO:0001817|GO:0002224|GO:0005515|GO:0005576|GO:0005578|GO:0005581|GO:0005615|GO:0005764|GO:0005789|GO:0006898|GO:0007585|GO:0030139|GO:0030246|GO:0042130|GO:0042599|GO:0042742|GO:0043129|GO:0044267|GO:0045085|GO:0045087|GO:0045334|GO:0048246|GO:0048286|GO:0050766|GO:0050776|GO:0072593	chr10	MIM:178635|HGNC:HGNC:10803|Vega:OTTHUMG00000018590	surfactant protein D	79949105	protein-coding	79937740	-
59	0.60698	5.66235	ACTA2	AAT6|ACTSA|MYMY5	59	ENSG00000107796	GO:0005524|GO:0005615|GO:0005737|GO:0005829|GO:0006936|GO:0008217|GO:0009615|GO:0010628|GO:0014829|GO:0015629|GO:0019901|GO:0030027|GO:0030175|GO:0030485|GO:0043234|GO:0044297|GO:0070062|GO:0072144|GO:0090131	chr10	MIM:102620|HGNC:HGNC:130|Vega:OTTHUMG00000018700	actin, alpha 2, smooth muscle, aorta	88991397	protein-coding	88935074	-
81855	0.0127989	6.50556	SFXN3	BA108L7.2|SFX3	81855	ENSG00000107819	GO:0005739|GO:0015075|GO:0016021|GO:0031966|GO:0034220|GO:0055072	chr10	MIM:615571|HGNC:HGNC:16087|Vega:OTTHUMG00000018921	sideroflexin 3	101041241	protein-coding	101031239	+
1586	0	8.90663	CYP17A1	CPT7|CYP17|P450C17|S17AH	1586	ENSG00000148795	GO:0004508|GO:0005506|GO:0005739|GO:0005783|GO:0005789|GO:0006694|GO:0006702|GO:0006704|GO:0007548|GO:0008202|GO:0016125|GO:0019825|GO:0020037|GO:0030424|GO:0042446|GO:0042448|GO:0043025|GO:0047442|GO:0055114	chr10	MIM:609300|HGNC:HGNC:2593|Vega:OTTHUMG00000018969	cytochrome P450 family 17 subfamily A member 1	102837533	protein-coding	102830531	-
2018	0	4.97278	EMX2		2018	ENSG00000170370	GO:0005515|GO:0005634|GO:0006355|GO:0009952|GO:0021542|GO:0021796|GO:0021846|GO:0021885|GO:0030182|GO:0042493|GO:0043565|GO:0072001	chr10	MIM:600035|HGNC:HGNC:3341|Vega:OTTHUMG00000019123	empty spiracles homeobox 2	117549546	protein-coding	117542445	+
2869	0.226062	6.60994	GRK5	GPRK5	2869	ENSG00000198873	GO:0004674|GO:0004703|GO:0005080|GO:0005515|GO:0005524|GO:0005543|GO:0005737|GO:0005829|GO:0005886|GO:0006915|GO:0007188|GO:0007217|GO:0008277|GO:0008284|GO:0016055|GO:0016607|GO:0031965|GO:0043066|GO:0045444|GO:0046777|GO:0047696|GO:0051726	chr10	MIM:600870|HGNC:HGNC:4544|Vega:OTTHUMG00000019149	G protein-coupled receptor kinase 5	119455619	protein-coding	119207685	+
7140	0	4.97019	TNNT3	TNTF	7140	ENSG00000130595	GO:0003009|GO:0003779|GO:0005523|GO:0005829|GO:0005861|GO:0006942|GO:0030049|GO:0030172|GO:0030899|GO:0031013|GO:0043462|GO:0048306	chr11	MIM:600692|HGNC:HGNC:11950|Vega:OTTHUMG00000012475	troponin T3, fast skeletal type	1938706	protein-coding	1919569	+
103344718	0	9.73825	HOTS		103344718			chr11		H19 opposite tumor suppressor	1996294	protein-coding	1992408	+
283120	1.00859	14.0411	H19	ASM|ASM1|BWS|D11S813E|LINC00008|NCRNA00008|WT2	283120	ENSG00000130600		chr11	MIM:103280|HGNC:HGNC:4713	H19, imprinted maternally expressed transcript (non-protein coding)	2001466	ncRNA	1995176	-
3481	0	11.7635	IGF2	C11orf43|GRDF|IGF-II|PP9974	3481	ENSG00000167244	GO:0001501|GO:0001503|GO:0001934|GO:0002576|GO:0005158|GO:0005159|GO:0005179|GO:0005515|GO:0005576|GO:0005615|GO:0005886|GO:0006006|GO:0006349|GO:0006355|GO:0007275|GO:0008083|GO:0008284|GO:0008286|GO:0030546|GO:0031093|GO:0038028|GO:0042104|GO:0043085|GO:0043410|GO:0043539|GO:0044267|GO:0045725|GO:0045840|GO:0046628|GO:0050731|GO:0051781|GO:0051897|GO:0070062|GO:0071902|GO:2000273|GO:2000467	chr11	MIM:147470|HGNC:HGNC:5466|Vega:OTTHUMG00000009395	insulin like growth factor 2	2149603	protein-coding	2129112	-
6609	0.547468	6.9843	SMPD1	ASM|ASMASE|NPD	6609	ENSG00000166311	GO:0004767|GO:0005515|GO:0005615|GO:0005764|GO:0005768|GO:0005886|GO:0006684|GO:0006685|GO:0006687|GO:0007165|GO:0007399|GO:0008270|GO:0016798|GO:0023021|GO:0035307|GO:0042220|GO:0042493|GO:0042599|GO:0043065|GO:0043202|GO:0043407|GO:0046513|GO:0061750|GO:0070062	chr11	MIM:607608|HGNC:HGNC:11120|Vega:OTTHUMG00000165453	sphingomyelin phosphodiesterase 1	6394998	protein-coding	6390414	+
5553	0	5.32013	PRG2	BMPG|MBP|MBP1|proMBP	5553	ENSG00000186652	GO:0002215|GO:0005576|GO:0008201|GO:0030133|GO:0030246|GO:0032693|GO:0032753|GO:0042035|GO:0042742|GO:0043312|GO:0070062|GO:1904813	chr11	MIM:605601|HGNC:HGNC:9362|Vega:OTTHUMG00000167027	proteoglycan 2, pro eosinophil major basic protein	57390657	protein-coding	57386787	-
283131	0	5.30597	NEAT1	LINC00084|NCRNA00084|TncRNA|VINC	283131	ENSG00000245532		chr11	MIM:612769|HGNC:HGNC:30815	nuclear paraspeckle assembly transcript 1 (non-protein coding)	65445538	ncRNA	65422798	+
4054	0.865701	6.61166	LTBP3	DASS|LTBP-3|LTBP2|STHAG6|pp6425	4054	ENSG00000168056	GO:0005509|GO:0005576|GO:0031012|GO:0036363|GO:0050431|GO:0070062|GO:1902462|GO:2000741	chr11	MIM:602090|HGNC:HGNC:6716|Vega:OTTHUMG00000166575	latent transforming growth factor beta binding protein 3	65558228	protein-coding	65538559	-
57124	1.38977	8.85838	CD248	CD164L1|TEM1	57124	ENSG00000174807	GO:0003674|GO:0005509|GO:0005578|GO:0005737|GO:0008150|GO:0008284|GO:0016021|GO:0016477|GO:0030246|GO:0048535|GO:0050840|GO:0060033|GO:0070062|GO:2000353	chr11	MIM:606064|HGNC:HGNC:18219|Vega:OTTHUMG00000167073	CD248 molecule	66317044	protein-coding	66314487	-
283208	0	7.68809	P4HA3		283208	ENSG00000149380	GO:0004656|GO:0005506|GO:0005515|GO:0005788|GO:0016702|GO:0019511|GO:0031418|GO:0055114	chr11	MIM:608987|HGNC:HGNC:30135|Vega:OTTHUMG00000165254	prolyl 4-hydroxylase subunit alpha 3	74311676	protein-coding	74266649	-
25884	0	5.6713	CHRDL2	BNF1|CHL2	25884	ENSG00000054938	GO:0001503|GO:0005615|GO:0005737|GO:0030154|GO:0051216	chr11	MIM:613127|HGNC:HGNC:24168|Vega:OTTHUMG00000165623	chordin like 2	74731385	protein-coding	74696428	-
2615	0	5.15614	LRRC32	D11S833E|GARP	2615	ENSG00000137507	GO:0005887|GO:0010628|GO:0046007|GO:0050710	chr11	MIM:137207|HGNC:HGNC:4161|Vega:OTTHUMG00000133687	leucine rich repeat containing 32	76670747	protein-coding	76657524	-
23052	0.630038	6.78525	ENDOD1		23052	ENSG00000149218	GO:0002576|GO:0003676|GO:0004519|GO:0005576|GO:0005829|GO:0016020|GO:0046872|GO:0070062|GO:0090305	chr11	HGNC:HGNC:29129|Vega:OTTHUMG00000167835	endonuclease domain containing 1	95132651	protein-coding	95089810	+
837	0	5.26371	CASP4	ICE(rel)II|ICEREL-II|ICH-2|Mih1|Mih1/TX|TX	837	ENSG00000196954	GO:0005576|GO:0005739|GO:0005783|GO:0005789|GO:0005829|GO:0005886|GO:0006508|GO:0006915|GO:0006954|GO:0042981|GO:0045087|GO:0050727|GO:0070059|GO:0072557|GO:0072559|GO:0097169|GO:0097193|GO:0097194|GO:0097200|GO:1904646	chr11	MIM:602664|HGNC:HGNC:1505|Vega:OTTHUMG00000166078	caspase 4	104968598	protein-coding	104942867	-
220323	0	7.09398	OAF	NS5ATP13TP2	220323	ENSG00000184232	GO:0070062	chr11	HGNC:HGNC:28752|Vega:OTTHUMG00000166139	out at first homolog	120229941	protein-coding	120211039	+
114134	1.25385	6.67939	SLC2A13	HMIT	114134	ENSG00000151229	GO:0005351|GO:0005355|GO:0005366|GO:0005886|GO:0015798|GO:0015992|GO:0016021|GO:0035428|GO:0046323|GO:1904659	chr12	MIM:611036|HGNC:HGNC:15956|Vega:OTTHUMG00000059743	solute carrier family 2 member 13	40105859	protein-coding	39755021	-
347902	1.12075	7.13327	AMIGO2	ALI1|AMIGO-2|DEGA	347902	ENSG00000139211	GO:0005515|GO:0005634|GO:0005886|GO:0007156|GO:0007157|GO:0016021|GO:0043066|GO:0043069|GO:0051965	chr12	MIM:615690|HGNC:HGNC:24073|Vega:OTTHUMG00000169616	adhesion molecule with Ig like domain 2	47079951	protein-coding	47075707	-
7103	0	5.56912	TSPAN8	CO-029|TM4SF3	7103	ENSG00000127324	GO:0005178|GO:0005887|GO:0007166|GO:0007283|GO:0009986|GO:0010468|GO:0030195|GO:0070062	chr12	MIM:600769|HGNC:HGNC:11855|Vega:OTTHUMG00000169542	tetraspanin 8	71157999	protein-coding	71125097	-
4060	0	11.4271	LUM	LDC|SLRR2D	4060	ENSG00000139329	GO:0005201|GO:0005515|GO:0005518|GO:0005576|GO:0005578|GO:0005583|GO:0005615|GO:0005796|GO:0007409|GO:0007601|GO:0014070|GO:0018146|GO:0030198|GO:0030199|GO:0031012|GO:0032914|GO:0042340|GO:0043202|GO:0045944|GO:0051216|GO:0070062|GO:0070848	chr12	MIM:600616|HGNC:HGNC:6724|Vega:OTTHUMG00000170074	lumican	91111765	protein-coding	91103455	-
1634	0	5.9957	DCN	CSCD|DSPG2|PG40|PGII|PGS2|SLRR1B	1634	ENSG00000011465	GO:0001822|GO:0001890|GO:0003723|GO:0004860|GO:0005515|GO:0005518|GO:0005539|GO:0005576|GO:0005578|GO:0005589|GO:0005615|GO:0005737|GO:0005796|GO:0006469|GO:0007519|GO:0007568|GO:0009612|GO:0009887|GO:0010508|GO:0010596|GO:0014068|GO:0016239|GO:0016525|GO:0019221|GO:0019800|GO:0022617|GO:0030198|GO:0030203|GO:0030206|GO:0030207|GO:0030208|GO:0031012|GO:0032496|GO:0042060|GO:0043202|GO:0045944|GO:…	chr12	MIM:125255|HGNC:HGNC:2705|Vega:OTTHUMG00000169998	decorin	91183124	protein-coding	91143277	-
6926	0	7.75648	TBX3	TBX3-ISO|UMS|XHL	6926	ENSG00000135111	GO:0000122|GO:0000978|GO:0001078|GO:0001085|GO:0001102|GO:0001501|GO:0001568|GO:0001701|GO:0001947|GO:0003151|GO:0003167|GO:0005515|GO:0005634|GO:0006351|GO:0006357|GO:0007569|GO:0008284|GO:0008595|GO:0009887|GO:0010159|GO:0019827|GO:0021761|GO:0030539|GO:0030540|GO:0030857|GO:0030879|GO:0032275|GO:0035115|GO:0035116|GO:0035136|GO:0042733|GO:0043066|GO:0043565|GO:0045662|GO:0045787|GO:0045892|GO:…	chr12	MIM:601621|HGNC:HGNC:11602|Vega:OTTHUMG00000169586	T-box 3	114684164	protein-coding	114670254	-
80212	0	4.9986	CCDC92		80212	ENSG00000119242	GO:0005515|GO:0005654|GO:0005813|GO:0005814|GO:0043231	chr12	HGNC:HGNC:29563|Vega:OTTHUMG00000168725	coiled-coil domain containing 92	123972985	protein-coding	123936409	-
90627	0	5.65417	STARD13	ARHGAP37|DLC2|GT650|LINC00464	90627	ENSG00000133121	GO:0005096|GO:0005515|GO:0005811|GO:0005829|GO:0007165|GO:0008289|GO:0031966|GO:0043542|GO:0043547|GO:0051056|GO:0090051|GO:0097498	chr13	MIM:609866|HGNC:HGNC:19164|Vega:OTTHUMG00000016708	StAR related lipid transfer domain containing 13	33676835	protein-coding	33103135	-
10631	0	6.18244	POSTN	OSF-2|OSF2|PDLPOSTN|PN	10631	ENSG00000133110	GO:0001501|GO:0001666|GO:0001953|GO:0003073|GO:0005515|GO:0005578|GO:0005615|GO:0005802|GO:0007155|GO:0008201|GO:0008593|GO:0009612|GO:0014850|GO:0014911|GO:0030198|GO:0031012|GO:0031594|GO:0032355|GO:0044344|GO:0046872|GO:0071307|GO:0071356|GO:0071560|GO:1900025|GO:1904209|GO:1990138|GO:1990523	chr13	MIM:608777|HGNC:HGNC:16953|Vega:OTTHUMG00000016751	periostin	37598844	protein-coding	37562582	-
57105	0	7.29987	CYSLTR2	CYSLT2|CYSLT2R|GPCR21|HG57|HPN321|KPG_011|PSEC0146|hGPCR21	57105	ENSG00000152207	GO:0001631|GO:0004974|GO:0005515|GO:0005575|GO:0005886|GO:0005887|GO:0006955|GO:0007200|GO:0007218|GO:0008528|GO:0010942|GO:0045766|GO:0061737|GO:0070374	chr13	MIM:605666|HGNC:HGNC:18274|Vega:OTTHUMG00000016906	cysteinyl leukotriene receptor 2	48711225	protein-coding	48653711	+
64881	0	5.85827	PCDH20	PCDH13	64881	ENSG00000197991|ENSG00000280165	GO:0003723|GO:0005509|GO:0005886|GO:0007156|GO:0016021	chr13	MIM:614449|HGNC:HGNC:14257|Vega:OTTHUMG00000017012|Vega:OTTHUMG00000189120	protocadherin 20	61415522	protein-coding	61409686	-
145581	0	5.02305	LRFN5	C14orf146|FIGLER8|SALM5	145581	ENSG00000165379	GO:0005578|GO:0005615|GO:0007409|GO:0009986|GO:0016021	chr14	MIM:612811|HGNC:HGNC:20360|Vega:OTTHUMG00000140261	leucine rich repeat and fibronectin type III domain containing 5	41904551	protein-coding	41606856	+
22795	1.34129	7.79875	NID2	NID-2	22795	ENSG00000087303	GO:0005509|GO:0005515|GO:0005518|GO:0005576|GO:0005604|GO:0005615|GO:0005886|GO:0007155|GO:0007160|GO:0030198|GO:0031012|GO:0070062|GO:0071711	chr14	MIM:605399|HGNC:HGNC:13389|Vega:OTTHUMG00000140298	nidogen 2	52069228	protein-coding	52004802	-
5732	0	5.87378	PTGER2	EP2	5732	ENSG00000125384	GO:0004957|GO:0005886|GO:0005887|GO:0007186|GO:0007189|GO:0032496|GO:0032570|GO:0042127|GO:0071380	chr14	MIM:176804|HGNC:HGNC:9594|Vega:OTTHUMG00000140300	prostaglandin E receptor 2	52328604	protein-coding	52314298	+
10516	0	5.71353	FBLN5	ADCL2|ARCL1A|ARMD3|DANCE|EVEC|FIBL-5|HNARMD|UP50	10516	ENSG00000140092	GO:0001558|GO:0005178|GO:0005509|GO:0005515|GO:0005576|GO:0005578|GO:0005615|GO:0007160|GO:0008022|GO:0030198|GO:0031012|GO:0034394|GO:0042803|GO:0046903|GO:0048251|GO:0070062|GO:0071953|GO:2000121	chr14	MIM:604580|HGNC:HGNC:3602|Vega:OTTHUMG00000171122	fibulin 5	91947702	protein-coding	91869411	-
5265	0	7.07097	SERPINA1	A1A|A1AT|AAT|PI|PI1|PRO2275|alpha1AT	5265	ENSG00000197249	GO:0000139|GO:0001948|GO:0002020|GO:0002576|GO:0004867|GO:0005515|GO:0005576|GO:0005578|GO:0005615|GO:0005783|GO:0005788|GO:0005794|GO:0006888|GO:0006953|GO:0007596|GO:0010951|GO:0030134|GO:0031093|GO:0033116|GO:0042802|GO:0043231|GO:0043312|GO:0043687|GO:0044267|GO:0048208|GO:0070062|GO:1904813	chr14	MIM:107400|HGNC:HGNC:8941|Vega:OTTHUMG00000150355	serpin family A member 1	94390692	protein-coding	94376747	-
12	0	5.68697	SERPINA3	AACT|ACT|GIG24|GIG25	12	ENSG00000196136	GO:0002576|GO:0003677|GO:0004867|GO:0005515|GO:0005576|GO:0005615|GO:0005622|GO:0005634|GO:0006953|GO:0006954|GO:0010951|GO:0019216|GO:0030277|GO:0031093|GO:0034774|GO:0035578|GO:0043312|GO:0070062|GO:0072562	chr14	MIM:107280|HGNC:HGNC:16|Vega:OTTHUMG00000029851	serpin family A member 3	94624053	protein-coding	94612377	+
8788	1.57547	13.7001	DLK1	DLK|DLK-1|Delta1|FA1|PREF1|Pref-1|ZOG|pG2	8788	ENSG00000185559	GO:0003674|GO:0005509|GO:0005615|GO:0016021|GO:0030154|GO:0045746	chr14	MIM:176290|HGNC:HGNC:2907|Vega:OTTHUMG00000171600	delta like non-canonical Notch ligand 1	100738224	protein-coding	100726865	+
388015	0	8.72343	RTL1	HUR1|MART1|Mar1|PEG11|SIRH2	388015	ENSG00000254656	GO:0007275|GO:0016021	chr14	MIM:611896|HGNC:HGNC:14665|Vega:OTTHUMG00000167573	retrotransposon Gag like 1	100884847	protein-coding	100880655	-
7057	2.52947	9.57412	THBS1	THBS|THBS-1|TSP|TSP-1|TSP1	7057	ENSG00000137801	GO:0000187|GO:0001666|GO:0001786|GO:0001937|GO:0001948|GO:0001953|GO:0001968|GO:0002040|GO:0002544|GO:0002576|GO:0002581|GO:0002605|GO:0005178|GO:0005509|GO:0005515|GO:0005576|GO:0005577|GO:0005615|GO:0005783|GO:0005788|GO:0006954|GO:0006955|GO:0006986|GO:0007050|GO:0007155|GO:0008201|GO:0008284|GO:0009612|GO:0009749|GO:0009897|GO:0009986|GO:0010595|GO:0010596|GO:0010748|GO:0010751|GO:0010754|GO:…	chr15	MIM:188060|HGNC:HGNC:11785|Vega:OTTHUMG00000133665	thrombospondin 1	39598921	protein-coding	39581079	+
50506	0	7.43936	DUOX2	LNOX2|NOXEF2|P138-TOX|TDH6|THOX2	50506	ENSG00000140279	GO:0004601|GO:0005509|GO:0005886|GO:0006590|GO:0006979|GO:0009566|GO:0009615|GO:0016021|GO:0016174|GO:0016324|GO:0019221|GO:0020037|GO:0030054|GO:0030282|GO:0030878|GO:0035264|GO:0042335|GO:0042446|GO:0042744|GO:0048839|GO:0048855|GO:0050665|GO:0051591|GO:0055114|GO:0070062|GO:0098869	chr15	MIM:606759|HGNC:HGNC:13273|Vega:OTTHUMG00000131355	dual oxidase 2	45114161	protein-coding	45092654	-
405753	0	7.78243	DUOXA2	SIMNIPHOM|TDH5	405753	ENSG00000140274	GO:0005789|GO:0015031|GO:0016020|GO:0016021|GO:0042743|GO:0050727|GO:2000609	chr15	MIM:612772|HGNC:HGNC:32698|Vega:OTTHUMG00000131354	dual oxidase maturation factor 2	45118103	protein-coding	45114325	+
2252	0	5.45613	FGF7	HBGF-7|KGF	2252	ENSG00000140285	GO:0000165|GO:0004713|GO:0005088|GO:0005104|GO:0005515|GO:0005576|GO:0005794|GO:0007165|GO:0008083|GO:0008201|GO:0008284|GO:0008543|GO:0008544|GO:0009611|GO:0010463|GO:0010838|GO:0014066|GO:0016303|GO:0018108|GO:0031069|GO:0031532|GO:0034394|GO:0036092|GO:0042056|GO:0043547|GO:0045893|GO:0046854|GO:0046934|GO:0048015|GO:0050679|GO:0050731|GO:0050918|GO:0051549|GO:0051781|GO:0060445|GO:0060501|GO:…	chr15	MIM:148180|HGNC:HGNC:3685|Vega:OTTHUMG00000131517	fibroblast growth factor 7	49487326	protein-coding	49423178	+
22801	0	5.35076	ITGA11	HsT18964	22801	ENSG00000137809	GO:0001649|GO:0005518|GO:0005886|GO:0005925|GO:0006929|GO:0007155|GO:0007160|GO:0007229|GO:0007517|GO:0008305|GO:0016020|GO:0030198|GO:0033627|GO:0034681|GO:0038064|GO:0038065|GO:0046872|GO:0098639	chr15	MIM:604789|HGNC:HGNC:6136|Vega:OTTHUMG00000172657	integrin subunit alpha 11	68432153	protein-coding	68301704	-
1583	1.40019	6.87072	CYP11A1	CYP11A|CYPXIA1|P450SCC	1583	ENSG00000140459	GO:0005506|GO:0005739|GO:0005759|GO:0006700|GO:0008203|GO:0008386|GO:0016125|GO:0020037|GO:0031966|GO:0042359|GO:0055114	chr15	MIM:118485|HGNC:HGNC:2590|Vega:OTTHUMG00000150716	cytochrome P450 family 11 subfamily A member 1	74367740	protein-coding	74337762	-
9961	0	6.6511	MVP	LRP|VAULT1	9961	ENSG00000013364	GO:0005515|GO:0005576|GO:0005634|GO:0005643|GO:0005737|GO:0005829|GO:0005856|GO:0015031|GO:0016020|GO:0019901|GO:0019903|GO:0023057|GO:0030529|GO:0031953|GO:0034774|GO:0038127|GO:0042802|GO:0043312|GO:0048471|GO:0051028|GO:0061099|GO:0070062|GO:1904813	chr16	MIM:605088|HGNC:HGNC:7531|Vega:OTTHUMG00000048227	major vault protein	29848039	protein-coding	29820394	+
1009	0	8.40841	CDH11	CAD11|CDHOB|OB|OSF-4	1009	ENSG00000140937	GO:0001501|GO:0001503|GO:0005509|GO:0005737|GO:0005886|GO:0007155|GO:0007156|GO:0016021|GO:0021957|GO:0034332|GO:0070062	chr16	MIM:600023|HGNC:HGNC:1750|Vega:OTTHUMG00000137494	cadherin 11	65122137	protein-coding	64943753	-
83716	1.30017	8.36698	CRISPLD2	CRISP11|LCRISP2|LGL1	83716	ENSG00000103196	GO:0005576|GO:0005578|GO:0008201|GO:0030133|GO:0030198|GO:0030324|GO:0034774|GO:0043312|GO:0060325|GO:0070062|GO:1904813	chr16	MIM:612434|HGNC:HGNC:25248|Vega:OTTHUMG00000137644	cysteine rich secretory protein LCCL domain containing 2	84909510	protein-coding	84819981	+
342527	1.34686	7.34781	SMTNL2		342527	ENSG00000188176		chr17	HGNC:HGNC:24764|Vega:OTTHUMG00000132938	smoothelin like 2	4608319	protein-coding	4583981	+
968	0	5.4115	CD68	GP110|LAMP4|SCARD1	968	ENSG00000129226	GO:0005886|GO:0010008|GO:0016020|GO:0016021|GO:0035577|GO:0043312|GO:0071310	chr17	MIM:153634|HGNC:HGNC:1693|Vega:OTTHUMG00000108146	CD68 molecule	7582111	protein-coding	7579487	+
5376	0.979739	8.69928	PMP22	CIDP|CMT1A|CMT1E|DSS|GAS-3|GAS3|HMSNIA|HNPP|Sp110	5376	ENSG00000109099	GO:0005515|GO:0005886|GO:0005923|GO:0007268|GO:0007422|GO:0008219|GO:0008285|GO:0010977|GO:0016021|GO:0032060|GO:0042552|GO:0043218	chr17	MIM:601097|HGNC:HGNC:9118|Vega:OTTHUMG00000058960	peripheral myelin protein 22	15265373	protein-coding	15229777	-
51655	0	5.49551	RASD1	AGS1|DEXRAS1|MGC:26290	51655	ENSG00000108551	GO:0003924|GO:0005515|GO:0005525|GO:0005634|GO:0005886|GO:0007165|GO:0007186|GO:0007263|GO:0016529|GO:0045892|GO:0048471	chr17	MIM:605550|HGNC:HGNC:15828|Vega:OTTHUMG00000059292	ras related dexamethasone induced 1	17496395	protein-coding	17494439	-
4239	3.19366	11.6446	MFAP4		4239	ENSG00000166482	GO:0001527|GO:0003674|GO:0005515|GO:0005576|GO:0005578|GO:0005615|GO:0007155|GO:0009650|GO:0010712|GO:0031012|GO:0048251|GO:0070062|GO:0071493|GO:0071953|GO:0097435	chr17	MIM:600596|HGNC:HGNC:7035|Vega:OTTHUMG00000059585	microfibril associated protein 4	19387219	protein-coding	19383442	-
55244	0	5.62682	SLC47A1	MATE1	55244	ENSG00000142494	GO:0005451|GO:0005886|GO:0006855|GO:0015307|GO:0015695|GO:0016021|GO:0031982|GO:0046618|GO:0055085|GO:1902600	chr17	MIM:609832|HGNC:HGNC:25588|Vega:OTTHUMG00000059466	solute carrier family 47 member 1	19579033	protein-coding	19533854	+
7448	0	8.27636	VTN	V75|VN|VNT	7448	ENSG00000109072	GO:0005044|GO:0005178|GO:0005515|GO:0005518|GO:0005576|GO:0005604|GO:0005615|GO:0005783|GO:0005796|GO:0006898|GO:0006955|GO:0007155|GO:0007160|GO:0008201|GO:0010811|GO:0010951|GO:0014911|GO:0030195|GO:0030198|GO:0030247|GO:0030449|GO:0030949|GO:0031012|GO:0032092|GO:0033627|GO:0035987|GO:0042802|GO:0043231|GO:0048237|GO:0048260|GO:0048709|GO:0050731|GO:0050840|GO:0051258|GO:0061302|GO:0070062|GO:…	chr17	MIM:193190|HGNC:HGNC:12724|Vega:OTTHUMG00000132500	vitronectin	28370352	protein-coding	28367278	-
6347	0.584302	6.31952	CCL2	GDCF-2|HC11|HSMCR30|MCAF|MCP-1|MCP1|SCYA2|SMC-CF	6347	ENSG00000108691	GO:0000165|GO:0001525|GO:0002548|GO:0004672|GO:0005102|GO:0005576|GO:0005615|GO:0005622|GO:0006468|GO:0006935|GO:0006954|GO:0006959|GO:0007010|GO:0007155|GO:0007165|GO:0007166|GO:0007186|GO:0007187|GO:0007259|GO:0008009|GO:0008360|GO:0009617|GO:0009887|GO:0019079|GO:0019221|GO:0019725|GO:0030593|GO:0031663|GO:0031727|GO:0034351|GO:0035684|GO:0036499|GO:0043491|GO:0043524|GO:0043547|GO:0043615|GO:…	chr17	MIM:158105|HGNC:HGNC:10618|Vega:OTTHUMG00000132887	C-C motif chemokine ligand 2	34257201	protein-coding	34255277	+
80320	0	6.14025	SP6	EPFN|EPIPROFIN|KLF14	80320	ENSG00000189120	GO:0000981|GO:0003677|GO:0005634|GO:0005829|GO:0006351|GO:0006357|GO:0008284|GO:0042481|GO:0046872	chr17	MIM:608613|HGNC:HGNC:14530|Vega:OTTHUMG00000132067	Sp6 transcription factor	47855874	protein-coding	47844914	-
51226	0	5.73653	COPZ2	zeta2-COP	51226	ENSG00000005243	GO:0000139|GO:0005789|GO:0005801|GO:0005829|GO:0006886|GO:0006888|GO:0006890|GO:0030126|GO:0030133|GO:0033116	chr17	MIM:615526|HGNC:HGNC:19356|Vega:OTTHUMG00000178684	coatomer protein complex subunit zeta 2	48037806	protein-coding	48026167	-
1277	4.01828	10.0514	COL1A1	EDSC|OI1|OI2|OI3|OI4	1277	ENSG00000108821	GO:0001501|GO:0001568|GO:0001649|GO:0001957|GO:0001958|GO:0002020|GO:0005201|GO:0005515|GO:0005576|GO:0005584|GO:0005615|GO:0005788|GO:0005794|GO:0007596|GO:0007601|GO:0007605|GO:0010718|GO:0010812|GO:0015031|GO:0030141|GO:0030168|GO:0030198|GO:0030199|GO:0030335|GO:0030574|GO:0031012|GO:0031960|GO:0032355|GO:0032964|GO:0034504|GO:0034505|GO:0038063|GO:0042493|GO:0042542|GO:0042802|GO:0043434|GO:…	chr17	MIM:120150|HGNC:HGNC:2197|Vega:OTTHUMG00000148674	collagen type I alpha 1 chain	50201639	protein-coding	50184096	-
9902	2.81359	8.22195	MRC2	CD280|CLEC13E|ENDO180|UPARAP	9902	ENSG00000011028	GO:0001649|GO:0004888|GO:0005515|GO:0005518|GO:0005887|GO:0005925|GO:0006897|GO:0007165|GO:0016020|GO:0030246|GO:0030574	chr17	MIM:612264|HGNC:HGNC:16875|Vega:OTTHUMG00000179178	mannose receptor C type 2	62693601	protein-coding	62627401	+
10351	0	5.18028	ABCA8		10351	ENSG00000141338	GO:0005524|GO:0005743|GO:0005886|GO:0006810|GO:0006855|GO:0006869|GO:0008559|GO:0016021|GO:0042626|GO:0042908|GO:0055085	chr17	MIM:612505|HGNC:HGNC:38|Vega:OTTHUMG00000180192	ATP binding cassette subfamily A member 8	68955392	protein-coding	68867287	-
9021	2.26641	7.7644	SOCS3	ATOD4|CIS3|Cish3|SOCS-3|SSI-3|SSI3	9021	ENSG00000184557	GO:0001784|GO:0004860|GO:0005515|GO:0005737|GO:0005829|GO:0006469|GO:0007259|GO:0016567|GO:0019221|GO:0040008|GO:0042532|GO:0043066|GO:0043687|GO:0045597|GO:0046426|GO:0046627|GO:0050728|GO:0060334|GO:0060670|GO:0060674|GO:0060707|GO:0060708	chr17	MIM:604176|HGNC:HGNC:19391|Vega:OTTHUMG00000177513	suppressor of cytokine signaling 3	78360079	protein-coding	78356777	-
2627	0	5.41545	GATA6		2627	ENSG00000141448	GO:0000122|GO:0000977|GO:0000979|GO:0000981|GO:0001085|GO:0001103|GO:0001228|GO:0001701|GO:0001889|GO:0003148|GO:0003309|GO:0003310|GO:0003682|GO:0003700|GO:0003705|GO:0005515|GO:0005634|GO:0005654|GO:0005667|GO:0006366|GO:0006644|GO:0007493|GO:0007596|GO:0008134|GO:0008270|GO:0008584|GO:0014898|GO:0019901|GO:0030513|GO:0031965|GO:0032911|GO:0032912|GO:0035239|GO:0042493|GO:0043066|GO:0043627|GO:…	chr18	MIM:601656|HGNC:HGNC:4174|Vega:OTTHUMG00000131767	GATA binding protein 6	22202528	protein-coding	22169437	+
1825	0.40439	6.28123	DSC3	CDHF3|DSC|DSC1|DSC2|DSC4|HT-CP	1825	ENSG00000134762	GO:0001533|GO:0001701|GO:0005509|GO:0005576|GO:0005737|GO:0005886|GO:0005911|GO:0007155|GO:0007156|GO:0016020|GO:0016021|GO:0030054|GO:0030057|GO:0031424|GO:0070268	chr18	MIM:600271|HGNC:HGNC:3037|Vega:OTTHUMG00000179622	desmocollin 3	31042815	protein-coding	30989365	-
6860	1.14926	6.42916	SYT4	HsT1192	6860	ENSG00000132872	GO:0001786|GO:0005509|GO:0005515|GO:0005544|GO:0005886|GO:0006906|GO:0007420|GO:0007613|GO:0014049|GO:0014059|GO:0017075|GO:0017158|GO:0019905|GO:0030054|GO:0030100|GO:0030173|GO:0030276|GO:0030285|GO:0030348|GO:0030424|GO:0030425|GO:0031339|GO:0032127|GO:0033604|GO:0042803|GO:0043025|GO:0043231|GO:0044306|GO:0045955|GO:0045956|GO:0046929|GO:0046982|GO:0048174|GO:0048471|GO:0048791|GO:0050709|GO:…	chr18	MIM:600103|HGNC:HGNC:11512|Vega:OTTHUMG00000132610	synaptotagmin 4	43277650	protein-coding	43267892	-
10272	1.92218	6.95313	FSTL3	FLRG|FSRP	10272	ENSG00000070404	GO:0001503|GO:0001822|GO:0001968|GO:0002244|GO:0005515|GO:0005576|GO:0005615|GO:0005634|GO:0005654|GO:0005788|GO:0005794|GO:0006351|GO:0006357|GO:0007283|GO:0008584|GO:0022409|GO:0030141|GO:0030324|GO:0030325|GO:0030514|GO:0032926|GO:0043687|GO:0044267|GO:0044306|GO:0045671|GO:0045944|GO:0048185|GO:0071248|GO:0090101	chr19	MIM:605343|HGNC:HGNC:3973|Vega:OTTHUMG00000180593	follistatin like 3	683392	protein-coding	676389	+
51129	0	7.25881	ANGPTL4	ARP4|FIAF|HARP|HFARP|NL2|PGAR|TGQTL|UNQ171|pp1158	51129	ENSG00000167772	GO:0001525|GO:0001666|GO:0004857|GO:0005515|GO:0005576|GO:0005578|GO:0005615|GO:0019216|GO:0030154|GO:0042802|GO:0043066|GO:0045766|GO:0051005|GO:0051260|GO:0070328|GO:0072562|GO:2000352	chr19	MIM:605910|HGNC:HGNC:16039|Vega:OTTHUMG00000182273	angiopoietin like 4	8374375	protein-coding	8364127	+
3726	2.53118	7.50725	JUNB	AP-1	3726	ENSG00000171223	GO:0000122|GO:0000785|GO:0000790|GO:0000978|GO:0000981|GO:0001077|GO:0001570|GO:0001649|GO:0001829|GO:0003677|GO:0003713|GO:0003714|GO:0005515|GO:0005654|GO:0005667|GO:0006357|GO:0006366|GO:0008134|GO:0009314|GO:0009612|GO:0010941|GO:0030316|GO:0032496|GO:0032870|GO:0033687|GO:0034097|GO:0035976|GO:0042127|GO:0042493|GO:0045597|GO:0045944|GO:0046697|GO:0051591|GO:0051726|GO:0060136|GO:0060716|GO:…	chr19	MIM:165161|HGNC:HGNC:6205|Vega:OTTHUMG00000180373	JunB proto-oncogene, AP-1 transcription factor subunit	12793311	protein-coding	12791496	+
106635534	0	6.2064	SNORA104		106635534			chr19	HGNC:HGNC:51396	small nucleolar RNA, H/ACA box 104	14622351	snoRNA	14622213	+
126393	0	9.80107	HSPB6	HEL55|Hsp20|PPP1R91	126393	ENSG00000004776	GO:0005212|GO:0005515|GO:0005576|GO:0005634|GO:0005737|GO:0006937|GO:0010667|GO:0042803|GO:0045766|GO:0051082|GO:0051087|GO:0061077	chr19	MIM:610695|HGNC:HGNC:26511|Vega:OTTHUMG00000048122	heat shock protein family B (small) member 6	35757029	protein-coding	35754566	-
7040	2.39544	8.44325	TGFB1	CED|DPD1|LAP|TGFB|TGFbeta	7040	ENSG00000105329	GO:0000060|GO:0000122|GO:0000165|GO:0001570|GO:0001657|GO:0001666|GO:0001837|GO:0001843|GO:0001933|GO:0001934|GO:0001948|GO:0002028|GO:0002062|GO:0002244|GO:0002248|GO:0002460|GO:0002513|GO:0002576|GO:0003179|GO:0003823|GO:0005114|GO:0005125|GO:0005160|GO:0005515|GO:0005576|GO:0005578|GO:0005615|GO:0005634|GO:0005737|GO:0005796|GO:0005886|GO:0005902|GO:0006468|GO:0006611|GO:0006754|GO:0006796|GO:…	chr19	MIM:190180|HGNC:HGNC:11766|Vega:OTTHUMG00000182760	transforming growth factor beta 1	41353883	protein-coding	41330323	-
1048	0	6.95593	CEACAM5	CD66e|CEA	1048	ENSG00000105388	GO:0005576|GO:0005886|GO:0005887|GO:0006501|GO:0010832|GO:0016323|GO:0031225|GO:0034109|GO:0034235|GO:0042802|GO:0042803|GO:0043066|GO:0050900|GO:0070062|GO:0071575|GO:2000811	chr19	MIM:114890|HGNC:HGNC:1817|Vega:OTTHUMG00000151061	carcinoembryonic antigen related cell adhesion molecule 5	41730421	protein-coding	41708585	+
4680	0	5.01708	CEACAM6	CD66c|CEAL|NCA	4680	ENSG00000086548	GO:0005515|GO:0005615|GO:0005886|GO:0005887|GO:0007165|GO:0007267|GO:0008284|GO:0030335|GO:0031225|GO:0035577|GO:0043312|GO:0050900	chr19	MIM:163980|HGNC:HGNC:1818|Vega:OTTHUMG00000151064	carcinoembryonic antigen related cell adhesion molecule 6	41772208	protein-coding	41755520	+
634	0	5.02071	CEACAM1	BGP|BGP1|BGPI	634	ENSG00000079385	GO:0001525|GO:0001558|GO:0001568|GO:0001915|GO:0002859|GO:0003674|GO:0003779|GO:0005515|GO:0005886|GO:0005887|GO:0005911|GO:0005912|GO:0006469|GO:0007155|GO:0007156|GO:0007229|GO:0009925|GO:0009986|GO:0010594|GO:0014066|GO:0015125|GO:0015721|GO:0016020|GO:0016021|GO:0016324|GO:0016328|GO:0016477|GO:0019900|GO:0019903|GO:0030054|GO:0030334|GO:0030658|GO:0030853|GO:0031005|GO:0031528|GO:0032692|GO:…	chr19	MIM:109770|HGNC:HGNC:1814|Vega:OTTHUMG00000151078	carcinoembryonic antigen related cell adhesion molecule 1	42528509	protein-coding	42507306	-
602	0	6.22816	BCL3	BCL4|D19S37	602	ENSG00000069399	GO:0000060|GO:0002268|GO:0002315|GO:0002455|GO:0002467|GO:0003677|GO:0003700|GO:0005515|GO:0005634|GO:0005654|GO:0005737|GO:0005829|GO:0005886|GO:0006351|GO:0006974|GO:0007249|GO:0008134|GO:0009615|GO:0010225|GO:0019730|GO:0030198|GO:0030330|GO:0030496|GO:0030674|GO:0032729|GO:0032996|GO:0033257|GO:0042088|GO:0042345|GO:0042536|GO:0042742|GO:0042771|GO:0042832|GO:0042981|GO:0043066|GO:0043231|GO:…	chr19	MIM:109560|HGNC:HGNC:998|Vega:OTTHUMG00000151517	B-cell CLL/lymphoma 3	44760044	protein-coding	44748721	+
147906	0.245563	5.32806	DACT3	DAPPER3|RRR1	147906	ENSG00000197380	GO:0005080|GO:0005737|GO:0008013|GO:0010719|GO:0016055|GO:0030178|GO:0030308|GO:0035414|GO:0042802|GO:0051018|GO:0070097|GO:0090090	chr19	MIM:611112|HGNC:HGNC:30745|Vega:OTTHUMG00000153070	dishevelled binding antagonist of beta catenin 3	46661138	protein-coding	46647564	-
64100	0	5.67166	ELSPBP1	E12|EDDM12|EL149|HE12	64100	ENSG00000169393	GO:0005576|GO:0007338|GO:0008201|GO:0009986|GO:0048240	chr19	MIM:607443|HGNC:HGNC:14417|Vega:OTTHUMG00000183138	epididymal sperm binding protein 1	48025153	protein-coding	47994651	+
2014	3.59063	8.87591	EMP3	YMP	2014	ENSG00000142227	GO:0005515|GO:0005886|GO:0008219|GO:0008285|GO:0016021|GO:0016049|GO:0032060	chr19	MIM:602335|HGNC:HGNC:3335|Vega:OTTHUMG00000183196	epithelial membrane protein 3	48330553	protein-coding	48325372	+
3589	0.115797	6.19526	IL11	AGIF|IL-11	3589	ENSG00000095752	GO:0005125|GO:0005142|GO:0005515|GO:0005576|GO:0005615|GO:0005737|GO:0007267|GO:0008083|GO:0008284|GO:0030183|GO:0030219|GO:0033138|GO:0043410|GO:0045444|GO:0045944|GO:0046888|GO:0050731|GO:1903659|GO:2000352	chr19	MIM:147681|HGNC:HGNC:5966|Vega:OTTHUMG00000180789	interleukin 11	55370463	protein-coding	55364382	-
1470	0	5.20625	CST2		1470	ENSG00000170369	GO:0001580|GO:0004869|GO:0005515|GO:0005615|GO:0010951	chr20	MIM:123856|HGNC:HGNC:2474|Vega:OTTHUMG00000032086	cystatin SA	23826675	protein-coding	23823767	-
84532	0	5.54204	ACSS1	ACAS2L|ACECS1|AceCS2L	84532	ENSG00000154930	GO:0003987|GO:0005515|GO:0005524|GO:0005759|GO:0006069|GO:0006085|GO:0016208|GO:0019413|GO:0019427|GO:0019542	chr20	MIM:614355|HGNC:HGNC:16091|Vega:OTTHUMG00000032112	acyl-CoA synthetase short-chain family member 1	25058182	protein-coding	25006230	-
7052	0	8.06702	TGM2	TG(C)|TGC	7052	ENSG00000198959	GO:0001974|GO:0003810|GO:0005515|GO:0005525|GO:0005739|GO:0005783|GO:0005829|GO:0005925|GO:0018153|GO:0019904|GO:0031012|GO:0031226|GO:0032471|GO:0043065|GO:0043123|GO:0043277|GO:0045785|GO:0046872|GO:0048661|GO:0050729|GO:0051260|GO:0051482|GO:0051561|GO:0060445|GO:0060662|GO:0070062	chr20	MIM:190196|HGNC:HGNC:11778|Vega:OTTHUMG00000032437	transglutaminase 2	38166578	protein-coding	38127387	-
7031	0	4.9317	TFF1	BCEI|D21S21|HP1.A|HPS2|pNR-2|pS2	7031	ENSG00000160182	GO:0005515|GO:0005615|GO:0005975|GO:0007586|GO:0008083|GO:0008285|GO:0010039|GO:0030154|GO:0030277|GO:0035902|GO:0042060|GO:0043434	chr21	MIM:113710|HGNC:HGNC:11755|Vega:OTTHUMG00000086799	trefoil factor 1	42366535	protein-coding	42362282	-
1291	5.21526	11.2015	COL6A1	BTHLM1|OPLL|UCHMD1	1291	ENSG00000142156	GO:0001649|GO:0005576|GO:0005578|GO:0005589|GO:0005615|GO:0005765|GO:0005788|GO:0007155|GO:0016020|GO:0030198|GO:0030574|GO:0031012|GO:0035987|GO:0042383|GO:0043234|GO:0048407|GO:0070062|GO:0070208|GO:0071230	chr21	MIM:120220|HGNC:HGNC:2211|Vega:OTTHUMG00000090440	collagen type VI alpha 1 chain	46005049	protein-coding	45981749	+
1292	4.8092	11.0525	COL6A2	BTHLM1|PP3610|UCMD1	1292	ENSG00000142173	GO:0005515|GO:0005576|GO:0005578|GO:0005581|GO:0005615|GO:0005788|GO:0007155|GO:0009749|GO:0030198|GO:0030574|GO:0031012|GO:0042383|GO:0043234|GO:0070062|GO:0070208|GO:1903561	chr21	MIM:120240|HGNC:HGNC:2212|Vega:OTTHUMG00000090489	collagen type VI alpha 2 chain	46132849	protein-coding	46098119	+
91179	0.599918	5.58461	SCARF2	NSR1|SREC-II|SREC2|SRECRP-1|VDEGS	91179	ENSG00000244486	GO:0005515|GO:0005925|GO:0007157|GO:0016021	chr22	MIM:613619|HGNC:HGNC:19869|Vega:OTTHUMG00000150779	scavenger receptor class F member 2	20437859	protein-coding	20424584	-
114904	1.15943	6.88459	C1QTNF6	CTFP6|CTRP6|ZACRP6	114904	ENSG00000133466	GO:0005515|GO:0005581|GO:0005615|GO:0042802|GO:0070208	chr22	MIM:614910|HGNC:HGNC:14343|Vega:OTTHUMG00000150538	C1q and TNF related 6	37188290	protein-coding	37180166	-
25878	0	5.12236	MXRA5		25878	ENSG00000101825	GO:0003674|GO:0008150|GO:0070062	chrX	MIM:300938|HGNC:HGNC:7539|Vega:OTTHUMG00000021083	matrix remodeling associated 5	3346643	protein-coding	3308566	-
7076	6.0789	12.1034	TIMP1	CLGI|EPA|EPO|HCI|TIMP|TIMP-1	7076	ENSG00000102265	GO:0001775|GO:0002020|GO:0002576|GO:0005125|GO:0005515|GO:0005576|GO:0005578|GO:0005604|GO:0005615|GO:0005788|GO:0007568|GO:0008083|GO:0008191|GO:0008284|GO:0009725|GO:0010951|GO:0022617|GO:0031093|GO:0034097|GO:0042060|GO:0043066|GO:0043086|GO:0043434|GO:0043687|GO:0044267|GO:0046872|GO:0051045|GO:0051216|GO:0070062|GO:1901164|GO:1905049|GO:2001044	chrX	MIM:305370|HGNC:HGNC:11820|Vega:OTTHUMG00000021447	TIMP metallopeptidase inhibitor 1	47586791	protein-coding	47582291	+
5355	2.5527	7.86532	PLP2	A4|A4LSB	5355	ENSG00000102007	GO:0005515|GO:0005783|GO:0005789|GO:0005886|GO:0006811|GO:0006935|GO:0015075|GO:0016020|GO:0016021|GO:0019221|GO:0019956|GO:0034220|GO:0070062	chrX	MIM:300112|HGNC:HGNC:9087|Vega:OTTHUMG00000021513	proteolipid protein 2	49175119	protein-coding	49171837	+
