# Supplementary material for: Efficient differentiation of human iPSCs into Leydig-like cells capable of long-term stable secretion of testosterone
Source: Stem Cell Reports. 2025 Jan 16;20(2):102392. doi: 10.1016/j.stemcr.2024.102392 (PMC11864132; doi:10.1016/j.stemcr.2024.102392)
Supplement: Table S3. Top 50 genes in Cluster 0, 4 and 9 [file mmc4.xlsx]

## Sheet: Top50 genes
No	cluster 0(LLC Subset 1)	cluster 4 (LC)	cluster 9 (LLC Subset 2)
1	APOE	DCN	FABP4
2	DCN	CFD	NDUFA4L2
3	SERPINF1	C1R	CD36
4	IGFBP5	C1S	TFF3
5	TIMP1	IGF2	CLDN5
6	COL1A2	SERPINF1	GJA4
7	TCEAL4	SERPING1	CD9
8	NGFRAP1	PLPP3	RGS5
9	S100A13	IGF1	CAV1
10	CPE	ADIRF	S100A16
11	COL6A2	LTBP4	HSPB1
12	PLAC9	ABCA8	PDLIM1
13	C1S	FXYD1	MGP
14	IGF2	COL1A2	SPARCL1
15	PRPS2	SERPINE2	FABP5
16	PEBP1	OSR2	LGALS3
17	NUCKS1	RPL39	BGN
18	LTBP4	IGFBP5	LY6E
19	MGST3	RARRES2	LIMS1
20	COL15A1	RPL12	MT1E
21	SPARC	SEPP1	CD59
22	FBLN5	S100A13	HLA-B
23	NR2F2	PLAC9	GSN
24	TSHZ2	SFRP1	PDGFRB
25	PRDX2	RPL13A	CD151
26	OSR2	ANGPTL1	NDRG2
27	MYL9	RPS8	B2M
28	RHOBTB3	CALD1	HLA-C
29	SMOC2	SPRY1	MT2A
30	COL6A1	TCEAL4	IGFBP4
31	NUPR1	COL1A1	SERPING1
32	NFIA	CD63	TAGLN2
33	WBP5	VIM	TIMP3
34	LGALS3BP	RPL10	MYL12A
35	C1R	RPL18	TPM4
36	FXYD6	PDGFRA	IFITM3
37	PPP1R14A	IGFBP7	FCGRT
38	APOC1	RPS17	RPL18A
39	ADIRF	C7	ATF4
40	PDGFRA	FBLN5	TMSB10
41	IGFBP6	PTGDS	HLA-A
42	RARRES2	MEG3	RPS28
43	EPHX1	RPL36A	MT1X
44	PROK1	COL6A2	PTMA
45	MORF4L2	APOD	TXNIP
46	NBL1	PENK	RPL36A
47	DLK1	RHOBTB3	TPT1
48	PTRF	TIMP1	SPARC
49	APOD	PRPS2	MALAT1
50	SEPP1	RPL18A	EZR
