# Supplementary material for: Efficient differentiation of human iPSCs into Leydig-like cells capable of long-term stable secretion of testosterone
Source: Stem Cell Reports. 2025 Jan 16;20(2):102392. doi: 10.1016/j.stemcr.2024.102392 (PMC11864132; doi:10.1016/j.stemcr.2024.102392)
Supplement: Table S4. Subset1, Subset2 and LC [file mmc5.xlsx]

## Sheet: Subset1 and Subset2
cluster 9(LLC subset 2) > cluster 0(LLC subset 1)
genes	p_val	avg_log2FC	pct.1	pct.2	p_val_adj	pct.1 - pct.2
MMRN1	2.8139e-135	0.441681	0.917	0.043	2.8139e-131	0.874
CXCL3	1.03266e-68	0.274237	0.846	0.177	1.03266e-64	0.669
CCL21	9.69212e-123	0.561362	0.921	0.265	9.69213e-119	0.656
CXCL2	1.6211e-63	0.400849	0.886	0.332	1.62111e-59	0.554
FLI1	3.34826e-75	0.307885	0.912	0.399	3.34826e-71	0.513
NES	1.35608e-64	0.308938	0.917	0.446	1.35608e-60	0.471
PDLIM1	3.11686e-51	1.06069	0.86	0.421	3.11686e-47	0.439
WFDC2	2.23737e-51	0.275743	0.855	0.443	2.23737e-47	0.412
LAPTM5	2.19346e-79	0.261188	0.886	0.487	2.19346e-75	0.399
SORBS2	2.02223e-61	0.383272	0.925	0.535	2.02223e-57	0.39
cluster 0(LLC subset 1) > cluster 9(LLC subset 2)
genes	p_val	avg_log2FC	pct.1	pct.2	p_val_adj	pct.1 - pct.2
TEX30	9.88886e-42	0.299646	0.961	0.399	9.88886e-38	0.562
PTRH1	9.06953e-34	0.276076	0.942	0.469	9.06953e-30	0.473
NRK	8.04457e-57	0.374614	0.93	0.544	8.04457e-53	0.386
PCDH18	3.71253e-78	0.254213	0.986	0.693	3.71253e-74	0.293
HSPA12A	2.98038e-52	0.290044	0.907	0.614	2.98038e-48	0.293
KANK2	1.37629e-32	0.433048	0.988	0.763	1.37629e-28	0.225
MMP23B	1.73648e-38	0.44622	0.978	0.789	1.73648e-34	0.189
MIR202HG	1.2463e-75	0.315379	0.986	0.798	1.2463e-71	0.188
HSPA5	9.67008e-43	0.708933	0.968	0.789	9.67008e-39	0.179
CYP11A1	1.69368e-47	0.795816	0.943	0.772	1.69368e-43	0.171

## Sheet: Subset1 and LC
cluster 0(LLC subset 1) > cluster 4(LC)
Gene name	p_val	avg_log2FC	pct.1	pct.2	p_val_adj		source	term_name	term_id	highlighted	adjusted_p_value	negative_log10_of_adjusted_p_value	term_size	query_size	intersection_size	effective_domain_size	intersections
VWF	4.88e-203	0.28202	0.994	0.05	4.88e-199		KEGG	Motor proteins	KEGG:04814	FALSE	0.0007058	3.15132	193	47	8	8484	ACTA2,MYH11,MYL6,MYL9,TPM1,TUBB4A,KIF5B,ACTB
SMOC1	5.23e-195	0.322775	0.994	0.062	5.23e-191		KEGG	Vascular smooth muscle contraction	KEGG:04270	FALSE	0.00650076	2.18704	133	47	6	8484	ACTA2,MYH11,KCNMB1,MYL6,MYL9,MYLK
MIR202HG	4.06e-191	0.253586	0.986	0.052	4.06e-187		KEGG	Tight junction	KEGG:04530	FALSE	0.0249254	1.60336	170	47	6	8484	MYH11,MYL6,MYL9,ACTN1,EZR,ACTB
NPTX2	3.65e-185	0.524596	0.994	0.078	3.65e-181		REAC	RHO GTPases activate PAKs	REAC:R-HSA-5627123	FALSE	7.4086e-05	4.13027	21	70	5	10842	MYH11,MYL6,MYL9,MYLK,FLNA
SPOCK1	2e-165	0.321958	0.992	0.093	2e-161		REAC	Smooth Muscle Contraction	REAC:R-HSA-445355	FALSE	0.00011955	3.92244	43	70	6	10842	ACTA2,MYH11,MYL6,MYL9,MYLK,TPM1
CTGF	2.31e-152	0.501623	0.994	0.118	2.31e-148		REAC	Signaling by Rho GTPases	REAC:R-HSA-194315	FALSE	0.00300257	2.52251	702	70	16	10842	MYH11,STOM,AKAP12,MYL6,MYL9,MYLK,CCT6A,TUBB4A,KIF5B,CDC42EP3,ACTN1,CKB,FLNA,BIRC5,CENPF,ACTB
WFDC1	4.38e-152	0.398555	0.973	0.095	4.38e-148		REAC	Signaling by Rho GTPases, Miro GTPases and RHOBTB3	REAC:R-HSA-9716542	FALSE	0.00392508	2.40615	717	70	16	10842	MYH11,STOM,AKAP12,MYL6,MYL9,MYLK,CCT6A,TUBB4A,KIF5B,CDC42EP3,ACTN1,CKB,FLNA,BIRC5,CENPF,ACTB
ACTA2	6.2e-130	1.34207	0.993	0.357	6.2e-126		REAC	RHO GTPase Effectors	REAC:R-HSA-195258	FALSE	0.0142163	1.84721	319	70	10	10842	MYH11,MYL6,MYL9,MYLK,TUBB4A,KIF5B,FLNA,BIRC5,CENPF,ACTB
MYH11	1.19e-129	0.880736	0.994	0.208	1.19e-125		WP	Alternative pathway of fetal androgen synthesis	WP:WP4524	FALSE	2.0131e-06	5.69613	11	66	5	8286	CYP11A1,CYP17A1,HSD3B2,POR,CYB5A
TAGLN	5.24e-113	0.988074	0.934	0.138	5.24e-109		WP	Classical pathway of steroidogenesis with glucocorticoid and mineralocorticoid metabolism	WP:WP4523	FALSE	1.8456e-05	4.73386	16	66	5	8286	CYP11A1,CYP17A1,HSD3B2,POR,CYB5A
KCNMB1	6.67e-108	0.293355	0.99	0.179	6.67e-104		WP	Steroid hormone precursor biosynthesis	WP:WP5277	FALSE	0.00644524	2.19076	9	66	3	8286	CYP11A1,CYP17A1,HSD3B2
HS3ST1	2.2e-106	0.258519	0.872	0.062	2.2e-102		WP	Male steroid hormones in cardiomyocyte energy metabolism	WP:WP5320	FALSE	0.0165937	1.78006	12	66	3	8286	CYP11A1,CYP17A1,HSD3B2
KLHL42	2.66e-106	0.323735	0.983	0.175	2.66e-102		WP	Network map of SARS CoV 2 signaling pathway	WP:WP5115	FALSE	0.0497235	1.30344	217	66	8	8286	SERPINA5,IFI27,IFI6,CCL2,HLA-DRB1,BIRC5,HSPA8,ACTB
GMPR	7.65e-102	0.255746	1	0.196	7.65e-98
SERPINA5	1.34e-93	0.467141	0.998	0.221	1.34e-89
VCX3B	5.54e-92	0.344871	0.855	0.068	5.54e-88
CYP11A1	5.6e-89	0.675333	0.943	0.196	5.6e-85
ASS1	1.31e-78	0.277221	0.922	0.169	1.31e-74
SPARC	2.12e-78	0.877726	0.997	0.715	2.12e-74
RNASE1	3.27e-72	0.369733	0.854	0.113	3.27e-68
HMGN5	8.04e-72	0.284601	0.883	0.142	8.04e-68
PROK1	6.18e-67	0.516269	0.995	0.328	6.18e-63
IFI27	1.1e-61	0.305354	0.997	0.326	1.1e-57
IFI6	2.1e-53	0.432434	0.998	0.371	2.1e-49
SPARCL1	3.23e-53	0.557072	0.995	0.806	3.23e-49
CCL2	5.28e-53	0.266773	0.258	0.025	5.28e-49
STOM	3.56e-52	0.269302	0.969	0.291	3.56e-48
AKAP12	2.47e-49	0.32211	0.842	0.165	2.47e-45
MGST1	1.07e-48	0.395931	0.758	0.058	1.07e-44
DPYSL3	1.08e-47	0.334779	0.872	0.206	1.08e-43
LMO4	1.2e-47	0.306778	0.995	0.348	1.2e-43
CITED1	7.59e-47	0.29888	0.75	0.064	7.59e-43
VCX	5.3e-46	0.399404	0.62	0.058	5.3e-42
CHI3L1	1.7e-44	0.443447	0.271	0.004	1.7e-40
GALM	9.4e-44	0.255953	0.791	0.12	9.4e-40
PEMT	5.56e-42	0.262014	0.998	0.363	5.56e-38
BGN	9.35e-42	0.414702	0.995	0.417	9.35e-38
MYL6	9.9e-42	0.504821	1	0.986	9.9e-38
SBNO1	6.13e-41	0.255845	0.796	0.13	6.13e-37
HIGD1A	1.42e-37	0.259161	0.795	0.148	1.42e-33
MYL9	2.88e-37	0.754149	0.996	0.726	2.88e-33
MYLK	3.13e-37	0.376198	0.998	0.388	3.13e-33
GSTA2	8.41e-34	0.277836	0.307	0.014	8.41e-30
RBBP7	5.47e-33	0.381613	0.995	0.452	5.47e-29
HPGD	1.14e-32	0.279484	0.735	0.093	1.14e-28
CCT6A	1.93e-32	0.266252	0.912	0.315	1.93e-28
SMC4	2.31e-32	0.534788	0.745	0.117	2.31e-28
TPM1	2.69e-32	0.684126	0.967	0.583	2.69e-28
CSRP1	6.69e-32	0.462478	0.793	0.188	6.69e-28
IFI27L1	2.19e-31	0.379665	0.807	0.202	2.19e-27
MFAP4	4.03e-31	0.305938	0.938	0.34	4.03e-27
TUBB4A	4.16e-31	0.304084	0.317	0.017	4.16e-27
SNX6	5.97e-31	0.295084	0.887	0.299	5.97e-27
CCN3	1.06e-30	0.297191	0.316	0.012	1.06e-26
DDX39A	1.18e-30	0.284899	0.765	0.142	1.18e-26
NT5DC2	2.06e-30	0.297273	0.821	0.221	2.06e-26
HNRNPH3	1.52e-29	0.296376	0.993	0.435	1.52e-25
CYP17A1	2.84e-29	0.554927	0.32	0.01	2.84e-25
SFRP2	4.79e-29	0.348924	0.326	0.031	4.79e-25
KIF5B	3.58e-28	0.25479	0.877	0.291	3.58e-24
AQP2	1.18e-27	0.413874	0.33	0.029	1.18e-23
HLA-DRB1	2.42e-27	0.806251	0.684	0.052	2.42e-23
CDC42EP3	1.79e-26	0.61103	0.694	0.072	1.79e-22
STC1	3.34e-26	0.468533	0.333	0.021	3.34e-22
HERC5	4.42e-26	0.278027	0.686	0.054	4.42e-22
CPED1	2.95e-25	0.283707	0.719	0.103	2.95e-21
SH3BP5	3.31e-25	0.40152	0.785	0.214	3.31e-21
CALM1	9.66e-25	0.416086	0.992	0.643	9.66e-21
GDF15	1.04e-24	0.708457	0.337	0.016	1.04e-20
PDLIM7	1.28e-24	0.327376	0.801	0.227	1.28e-20
ACTN1	1.81e-24	0.343897	0.759	0.175	1.81e-20
VGF	2.01e-24	0.626814	0.336	0.012	2.01e-20
CKB	1.67e-23	0.41643	0.999	0.652	1.67e-19
RAB31	2.36e-23	0.287807	0.709	0.103	2.36e-19
CXCL14	7.7e-23	0.447627	0.352	0.049	7.7e-19
PTMA	2.63e-22	0.481183	1	0.981	2.63e-18
OCIAD2	4.82e-22	0.280063	0.661	0.033	4.82e-18
FLNA	1.11e-21	0.292278	0.94	0.449	1.11e-17
DSTN	2.36e-21	0.328669	0.999	0.87	2.36e-17
BIRC5	3.7e-21	0.252559	0.353	0.027	3.7e-17
ARL6IP1	1.33e-20	0.251562	0.912	0.377	1.33e-16
MT3	2.33e-20	0.53553	0.351	0.008	2.33e-16
CD151	3.49e-20	0.264946	0.932	0.445	3.49e-16
HSD3B2	3.69e-20	0.389705	0.349	0.01	3.69e-16
GTPBP4	3.82e-20	0.272326	0.727	0.144	3.82e-16
ACSM3	8.67e-20	0.292219	0.698	0.111	8.67e-16
EGLN1	1.25e-19	0.250119	0.691	0.099	1.25e-15
NUSAP1	2.34e-19	0.264267	0.352	0.006	2.34e-15
POR	4.3e-19	0.27569	0.858	0.346	4.3e-15
HSPA8	6.65e-19	0.316371	0.989	0.621	6.65e-15
CYB5A	7e-19	0.414746	0.929	0.528	7e-15
EZR	2.2e-18	0.26243	0.995	0.493	2.2e-14
UBB	5.5e-18	0.494922	0.998	0.903	5.5e-14
IDI1	1.9e-17	0.295001	0.717	0.153	1.9e-13
CENPF	4.09e-17	0.293302	0.366	0.016	4.09e-13
STMN1	2.93e-16	0.50921	0.747	0.223	2.93e-12
ACTB	3.58e-16	0.265132	1	0.99	3.58e-12
SLC22A17	5.73e-16	0.261565	0.684	0.113	5.73e-12
SNRPG	6.54e-16	0.271892	0.993	0.583	6.54e-12
REN	6.73e-16	2.0828	0.367	0.01	6.73e-12

## Sheet: Subset2 and LC
cluster 9(LLC subset 2) > cluster 4(LC)
Gene name	p_val	avg_log2FC	pct.1	pct.2	p_val_adj		source	term_name	term_id	highlighted	adjusted_p_value	negative_log10_of_adjusted_p_value	term_size	query_size	intersection_size	effective_domain_size	intersections
HORMAD1	4.6399e-131	3.09113	0.938	0.049	4.6399e-127		KEGG	Motor proteins	KEGG:04814	FALSE	0.000135201	3.86902	193	38	8	8484	TUBA3D,TUBA3C,TUBA3E,KIF20B,TUBG1,KIF5B,TUBB4B,DYNC1LI1
TUBA3D	1.82096e-130	3.21013	0.964	0.08	1.82096e-126		KEGG	Salmonella infection	KEGG:05132	FALSE	0.0079904	2.09743	249	38	7	8484	TUBA3D,TUBA3C,TUBA3E,HSP90AA1,KIF5B,TUBB4B,DYNC1LI1
CENPU	3.07149e-129	2.75169	0.964	0.068	3.0715e-125		KEGG	Phagosome	KEGG:04145	FALSE	0.0369485	1.4324	147	38	5	8484	TUBA3D,TUBA3C,TUBA3E,TUBB4B,DYNC1LI1
CKS2	5.58202e-129	3.59114	0.991	0.111	5.58201e-125		KEGG	Gap junction	KEGG:04540	FALSE	0.0487585	1.31195	88	38	4	8484	TUBA3D,TUBA3C,TUBA3E,TUBB4B
MAEL	5.92629e-129	2.3852	0.964	0.078	5.92629e-125		REAC	Cell Cycle	REAC:R-HSA-1640170	FALSE	1.34399e-18	17.8716	677	63	31	10842	TUBA3D,CENPU,SYCE3,TUBA3C,TUBA3E,HSPA2,SYCP3,CNTRL,SYCE1,TOP2A,NUF2,SYCP2,DBF4,HSP90AA1,BIRC5,UBB,OIP5,CDKN2D,ZWILCH,TUBG1,RAN,NEK2,SMC4,SMC1B,ZWINT,TUBB4B,DYNC1LI1,TPR,SPDL1,SYCE2,VRK1
SYCE3	3.35304e-128	2.55184	0.96	0.074	3.35304e-124		REAC	Cell Cycle, Mitotic	REAC:R-HSA-69278	FALSE	5.49436e-12	11.2601	547	63	23	10842	TUBA3D,CENPU,TUBA3C,TUBA3E,CNTRL,TOP2A,NUF2,DBF4,HSP90AA1,BIRC5,UBB,CDKN2D,ZWILCH,TUBG1,RAN,NEK2,SMC4,ZWINT,TUBB4B,DYNC1LI1,TPR,SPDL1,VRK1
KRBOX1	3.76574e-128	3.26271	0.987	0.111	3.76574e-124		REAC	Mitotic Prometaphase	REAC:R-HSA-68877	FALSE	6.48498e-12	11.1881	199	63	16	10842	TUBA3D,CENPU,TUBA3C,TUBA3E,CNTRL,NUF2,HSP90AA1,BIRC5,ZWILCH,TUBG1,NEK2,SMC4,ZWINT,TUBB4B,DYNC1LI1,SPDL1
TUBA3C	1.31447e-127	3.57513	0.982	0.118	1.31447e-123		REAC	M Phase	REAC:R-HSA-68886	FALSE	2.36412e-11	10.6263	406	63	20	10842	TUBA3D,CENPU,TUBA3C,TUBA3E,CNTRL,NUF2,HSP90AA1,BIRC5,UBB,ZWILCH,TUBG1,RAN,NEK2,SMC4,ZWINT,TUBB4B,DYNC1LI1,TPR,SPDL1,VRK1
SPINT2	3.01684e-124	2.77684	0.938	0.064	3.01684e-120		REAC	Mitotic Anaphase	REAC:R-HSA-68882	FALSE	1.38885e-08	7.85735	228	63	14	10842	TUBA3D,CENPU,TUBA3C,TUBA3E,NUF2,BIRC5,UBB,ZWILCH,RAN,ZWINT,TUBB4B,DYNC1LI1,SPDL1,VRK1
TUBA3E	6.69168e-122	2.7161	0.92	0.066	6.69167e-118		REAC	Mitotic Metaphase and Anaphase	REAC:R-HSA-2555396	FALSE	1.47295e-08	7.83181	229	63	14	10842	TUBA3D,CENPU,TUBA3C,TUBA3E,NUF2,BIRC5,UBB,ZWILCH,RAN,ZWINT,TUBB4B,DYNC1LI1,SPDL1,VRK1
RPL39L	5.01121e-121	3.13532	0.969	0.124	5.01121e-117		REAC	EML4 and NUDC in mitotic spindle formation	REAC:R-HSA-9648025	FALSE	1.9002e-08	7.7212	115	63	11	10842	TUBA3D,CENPU,TUBA3C,TUBA3E,NUF2,BIRC5,ZWILCH,ZWINT,TUBB4B,DYNC1LI1,SPDL1
C15orf48	2.44914e-120	3.17241	0.902	0.052	2.44914e-116		REAC	Resolution of Sister Chromatid Cohesion	REAC:R-HSA-2500257	FALSE	3.97218e-08	7.40097	123	63	11	10842	TUBA3D,CENPU,TUBA3C,TUBA3E,NUF2,BIRC5,ZWILCH,ZWINT,TUBB4B,DYNC1LI1,SPDL1
TEX30	5.10344e-119	3.15608	0.973	0.153	5.10344e-115		REAC	RHO GTPases Activate Formins	REAC:R-HSA-5663220	FALSE	1.18461e-07	6.92642	136	63	11	10842	TUBA3D,CENPU,TUBA3C,TUBA3E,NUF2,BIRC5,ZWILCH,ZWINT,TUBB4B,DYNC1LI1,SPDL1
HSPA2	5.74819e-119	2.87318	0.893	0.047	5.74819e-115		REAC	Separation of Sister Chromatids	REAC:R-HSA-2467813	FALSE	2.67234e-07	6.57311	188	63	12	10842	TUBA3D,CENPU,TUBA3C,TUBA3E,NUF2,BIRC5,UBB,ZWILCH,ZWINT,TUBB4B,DYNC1LI1,SPDL1
DMRTB1	6.26016e-119	1.92806	0.902	0.058	6.26016e-115		REAC	Aggrephagy	REAC:R-HSA-9646399	FALSE	2.14199e-06	5.66918	44	63	7	10842	TUBA3D,TUBA3C,TUBA3E,HSP90AA1,UBB,TUBB4B,DYNC1LI1
SYCP3	7.30527e-119	3.14598	0.907	0.07	7.30527e-115		REAC	RHO GTPase Effectors	REAC:R-HSA-195258	FALSE	1.12597e-05	4.94847	319	63	13	10842	TUBA3D,CENPU,TUBA3C,TUBA3E,NUF2,BIRC5,PRC1,ZWILCH,KIF5B,ZWINT,TUBB4B,DYNC1LI1,SPDL1
CNTRL	4.0549e-116	2.12372	0.916	0.074	4.05489e-112		REAC	HSP90 chaperone cycle for steroid hormone receptors (SHR) in the presence of ligand	REAC:R-HSA-3371497	FALSE	1.39324e-05	4.85598	57	63	7	10842	TUBA3D,TUBA3C,TUBA3E,HSPA2,HSP90AA1,TUBB4B,DYNC1LI1
SYCE1	2.60782e-115	2.16999	0.884	0.06	2.60782e-111		REAC	Recruitment of NuMA to mitotic centrosomes	REAC:R-HSA-380320	FALSE	2.57659e-05	4.58896	94	63	8	10842	TUBA3D,TUBA3C,TUBA3E,CNTRL,HSP90AA1,TUBG1,NEK2,TUBB4B
FABP5	6.72045e-114	1.99478	0.853	0.029	6.72045e-110		REAC	Meiotic synapsis	REAC:R-HSA-1221632	FALSE	0.000105695	3.97594	76	63	7	10842	SYCE3,HSPA2,SYCP3,SYCE1,SYCP2,SMC1B,SYCE2
STMN1	7.02718e-114	2.89728	0.996	0.223	7.02718e-110		REAC	Formation of tubulin folding intermediates by CCT/TriC	REAC:R-HSA-389960	FALSE	0.000140622	3.85195	26	63	5	10842	TUBA3D,TUBA3C,TUBA3E,CCT2,TUBB4B
BOLL	6.27613e-113	2.17253	0.862	0.049	6.27613e-109		REAC	Selective autophagy	REAC:R-HSA-9663891	FALSE	0.000150823	3.82153	80	63	7	10842	TUBA3D,TUBA3C,TUBA3E,HSP90AA1,UBB,TUBB4B,DYNC1LI1
KPNA2	1.08148e-110	2.60285	0.92	0.093	1.08148e-106		REAC	Amplification of signal from the kinetochores	REAC:R-HSA-141424	FALSE	0.000393901	3.40461	92	63	7	10842	CENPU,NUF2,BIRC5,ZWILCH,ZWINT,DYNC1LI1,SPDL1
CASC5	2.33805e-110	1.95118	0.787	0.012	2.33805e-106		REAC	Amplification of signal from unattached kinetochores via a MAD2 inhibitory signal	REAC:R-HSA-141444	FALSE	0.000393901	3.40461	92	63	7	10842	CENPU,NUF2,BIRC5,ZWILCH,ZWINT,DYNC1LI1,SPDL1
TOP2A	2.91217e-110	2.80287	0.84	0.031	2.91217e-106		REAC	Cooperation of Prefoldin and TriC/CCT in actin and tubulin folding	REAC:R-HSA-389958	FALSE	0.000491759	3.30825	33	63	5	10842	TUBA3D,TUBA3C,TUBA3E,CCT2,TUBB4B
NUF2	9.9078e-110	2.02864	0.822	0.029	9.9078e-106		REAC	Kinesins	REAC:R-HSA-983189	FALSE	0.000492965	3.30718	60	63	6	10842	TUBA3D,TUBA3C,TUBA3E,KIF20B,KIF5B,TUBB4B
CRNDE	2.75239e-109	3.15971	0.929	0.115	2.7524e-105		REAC	Signaling by Rho GTPases	REAC:R-HSA-194315	FALSE	0.000696545	3.15705	702	63	16	10842	TUBA3D,CENPU,TUBA3C,TUBA3E,NUF2,DDX4,HSP90AA1,BIRC5,CCT2,PRC1,ZWILCH,KIF5B,ZWINT,TUBB4B,DYNC1LI1,SPDL1
DAZL	7.7312e-109	2.11513	0.818	0.037	7.7312e-105		REAC	G2/M Transition	REAC:R-HSA-69275	FALSE	0.00069811	3.15608	195	63	9	10842	TUBA3D,TUBA3C,TUBA3E,CNTRL,HSP90AA1,UBB,TUBG1,NEK2,TUBB4B
CCDC34	1.49362e-108	2.10919	0.911	0.103	1.49362e-104		REAC	Mitotic G2-G2/M phases	REAC:R-HSA-453274	FALSE	0.000759829	3.11928	197	63	9	10842	TUBA3D,TUBA3C,TUBA3E,CNTRL,HSP90AA1,UBB,TUBG1,NEK2,TUBB4B
C5orf47	2.71075e-108	2.38656	0.836	0.052	2.71075e-104		REAC	Cilium Assembly	REAC:R-HSA-5617833	FALSE	0.000897528	3.04695	201	63	9	10842	TUBA3D,TUBA3C,TUBA3E,CNTRL,HSP90AA1,CCT2,TUBG1,NEK2,TUBB4B
SYCP2	1.76798e-107	2.16123	0.822	0.031	1.76798e-103		REAC	Signaling by Rho GTPases, Miro GTPases and RHOBTB3	REAC:R-HSA-9716542	FALSE	0.000919206	3.03659	717	63	16	10842	TUBA3D,CENPU,TUBA3C,TUBA3E,NUF2,DDX4,HSP90AA1,BIRC5,CCT2,PRC1,ZWILCH,KIF5B,ZWINT,TUBB4B,DYNC1LI1,SPDL1
SGOL2	2.11413e-107	1.90143	0.862	0.07	2.11413e-103		REAC	Nuclear Envelope (NE) Reassembly	REAC:R-HSA-2995410	FALSE	0.00123407	2.90866	70	63	6	10842	TUBA3D,TUBA3C,TUBA3E,RAN,TUBB4B,VRK1
PRSS21	2.98252e-107	2.50788	0.858	0.07	2.98252e-103		REAC	Mitotic Spindle Checkpoint	REAC:R-HSA-69618	FALSE	0.00124034	2.90646	109	63	7	10842	CENPU,NUF2,BIRC5,ZWILCH,ZWINT,DYNC1LI1,SPDL1
DBF4	1.30626e-106	2.51746	0.898	0.083	1.30626e-102		REAC	Meiosis	REAC:R-HSA-1500620	FALSE	0.00188029	2.72577	116	63	7	10842	SYCE3,HSPA2,SYCP3,SYCE1,SYCP2,SMC1B,SYCE2
DDX4	1.52507e-106	2.12404	0.827	0.05	1.52506e-102		REAC	Microtubule-dependent trafficking of connexons from Golgi to the plasma membrane	REAC:R-HSA-190840	FALSE	0.00194892	2.71021	20	63	4	10842	TUBA3D,TUBA3C,TUBA3E,TUBB4B
RNFT1	2.49399e-104	2.16889	0.844	0.05	2.49399e-100		REAC	Transport of connexons to the plasma membrane	REAC:R-HSA-190872	FALSE	0.00239703	2.62033	21	63	4	10842	TUBA3D,TUBA3C,TUBA3E,TUBB4B
HENMT1	9.47664e-104	1.65418	0.822	0.052	9.47664e-100		REAC	The role of GTSE1 in G2/M progression after G2 checkpoint	REAC:R-HSA-8852276	FALSE	0.00251206	2.59997	79	63	6	10842	TUBA3D,TUBA3C,TUBA3E,HSP90AA1,UBB,TUBB4B
CREM	6.14272e-103	2.16078	0.92	0.132	6.14272e-99		REAC	Organelle biogenesis and maintenance	REAC:R-HSA-1852241	FALSE	0.00267252	2.57308	293	63	10	10842	TUBA3D,TUBA3C,TUBA3E,CNTRL,HSP90AA1,CCT2,TUBG1,MTX2,NEK2,TUBB4B
C16orf87	6.39237e-102	1.57654	0.876	0.082	6.39237e-98		REAC	Regulation of PLK1 Activity at G2/M Transition	REAC:R-HSA-2565942	FALSE	0.00384695	2.41488	85	63	6	10842	CNTRL,HSP90AA1,UBB,TUBG1,NEK2,TUBB4B
HSP90AA1	7.39835e-102	2.83137	1	0.93	7.39835e-98		REAC	Post-chaperonin tubulin folding pathway	REAC:R-HSA-389977	FALSE	0.00420052	2.3767	24	63	4	10842	TUBA3D,TUBA3C,TUBA3E,TUBB4B
AC004381.6	8.22951e-102	3.00699	0.831	0.076	8.2295e-98		REAC	Golgi-to-ER retrograde transport	REAC:R-HSA-8856688	FALSE	0.0046442	2.33309	133	63	7	10842	TUBA3D,TUBA3C,TUBA3E,KIF20B,KIF5B,TUBB4B,DYNC1LI1
SPATA22	9.2571e-101	3.40648	0.844	0.095	9.2571e-97		REAC	Macroautophagy	REAC:R-HSA-1632852	FALSE	0.00487801	2.31176	134	63	7	10842	TUBA3D,TUBA3C,TUBA3E,HSP90AA1,UBB,TUBB4B,DYNC1LI1
SPINK2	1.13667e-99	4.12902	0.933	0.171	1.13667e-95		REAC	HCMV Early Events	REAC:R-HSA-9609690	FALSE	0.00512149	2.2906	135	63	7	10842	TUBA3D,TUBA3C,TUBA3E,EZH2,TUBB4B,DYNC1LI1,TPR
BIRC5	1.42826e-99	1.87429	0.764	0.027	1.42826e-95		REAC	COPI-independent Golgi-to-ER retrograde traffic	REAC:R-HSA-6811436	FALSE	0.00543842	2.26453	53	63	5	10842	TUBA3D,TUBA3C,TUBA3E,TUBB4B,DYNC1LI1
FBXO25	3.82195e-99	2.56561	0.929	0.204	3.82195e-95		REAC	Reproduction	REAC:R-HSA-1474165	FALSE	0.00712408	2.14727	142	63	7	10842	SYCE3,HSPA2,SYCP3,SYCE1,SYCP2,SMC1B,SYCE2
DZIP3	5.89297e-99	1.94931	0.889	0.107	5.89296e-95		REAC	Activation of AMPK downstream of NMDARs	REAC:R-HSA-9619483	FALSE	0.00795413	2.09941	28	63	4	10842	TUBA3D,TUBA3C,TUBA3E,TUBB4B
SBNO1	1.25758e-98	2.0022	0.893	0.13	1.25758e-94		REAC	PIWI-interacting RNA (piRNA) biogenesis	REAC:R-HSA-5601884	FALSE	0.00795413	2.09941	28	63	4	10842	MAEL,DDX4,HENMT1,HSP90AA1
YEATS4	5.15946e-98	2.00424	0.871	0.107	5.15946e-94		REAC	Prefoldin mediated transfer of substrate to CCT/TriC	REAC:R-HSA-389957	FALSE	0.00795413	2.09941	28	63	4	10842	TUBA3D,TUBA3C,CCT2,TUBB4B
CCT2	6.40505e-98	2.24978	0.973	0.361	6.40505e-94		REAC	COPI-dependent Golgi-to-ER retrograde traffic	REAC:R-HSA-6811434	FALSE	0.00925282	2.03373	99	63	6	10842	TUBA3D,TUBA3C,TUBA3E,KIF20B,KIF5B,TUBB4B
CIAPIN1	1.36789e-97	1.84013	0.858	0.087	1.36789e-93		REAC	Autophagy	REAC:R-HSA-9612973	FALSE	0.00973501	2.01166	149	63	7	10842	TUBA3D,TUBA3C,TUBA3E,HSP90AA1,UBB,TUBB4B,DYNC1LI1
UBE2T	1.37574e-97	1.50237	0.756	0.031	1.37574e-93		REAC	RHO GTPases activate IQGAPs	REAC:R-HSA-5626467	FALSE	0.0137286	1.86237	32	63	4	10842	TUBA3D,TUBA3C,TUBA3E,TUBB4B
KIF20B	1.3912e-97	1.55244	0.809	0.047	1.3912e-93		REAC	Sealing of the nuclear envelope (NE) by ESCRT-III	REAC:R-HSA-9668328	FALSE	0.0137286	1.86237	32	63	4	10842	TUBA3D,TUBA3C,TUBA3E,TUBB4B
SPESP1	2.62543e-97	1.98117	0.884	0.124	2.62543e-93		REAC	HCMV Infection	REAC:R-HSA-9609646	FALSE	0.0147937	1.82992	159	63	7	10842	TUBA3D,TUBA3C,TUBA3E,EZH2,TUBB4B,DYNC1LI1,TPR
MEIOC	3.49928e-97	1.9189	0.8	0.058	3.49928e-93		REAC	Cell Cycle Checkpoints	REAC:R-HSA-69620	FALSE	0.0167276	1.77657	289	63	9	10842	CENPU,NUF2,DBF4,BIRC5,UBB,ZWILCH,ZWINT,DYNC1LI1,SPDL1
RPL26L1	5.36358e-97	1.7254	0.956	0.198	5.36358e-93		REAC	Loss of Nlp from mitotic centrosomes	REAC:R-HSA-380259	FALSE	0.0184775	1.73336	68	63	5	10842	CNTRL,HSP90AA1,TUBG1,NEK2,TUBB4B
UBB	6.09468e-97	2.54285	1	0.903	6.09468e-93		REAC	Loss of proteins required for interphase microtubule organization from the centrosome	REAC:R-HSA-380284	FALSE	0.0184775	1.73336	68	63	5	10842	CNTRL,HSP90AA1,TUBG1,NEK2,TUBB4B
DDX39A	9.29008e-97	1.89575	0.898	0.142	9.29008e-93		REAC	Viral Infection Pathways	REAC:R-HSA-9824446	FALSE	0.0186488	1.72935	809	63	15	10842	TUBA3D,TUBA3C,TUBA3E,RPL39L,KPNA2,HSP90AA1,RPL26L1,UBB,RAN,EZH2,TUBB4B,DYNC1LI1,RANBP1,TPR,XRCC6
TCTEX1D2	1.05957e-96	1.92256	0.867	0.113	1.05957e-92		REAC	AURKA Activation by TPX2	REAC:R-HSA-8854518	FALSE	0.0227724	1.64259	71	63	5	10842	CNTRL,HSP90AA1,TUBG1,NEK2,TUBB4B
OIP5	1.37158e-96	1.30472	0.729	0.014	1.37158e-92		REAC	Gap junction assembly	REAC:R-HSA-190861	FALSE	0.0274547	1.56138	38	63	4	10842	TUBA3D,TUBA3C,TUBA3E,TUBB4B
PRC1	2.98996e-96	1.54068	0.756	0.027	2.98996e-92		REAC	MHC class II antigen presentation	REAC:R-HSA-2132295	FALSE	0.0314901	1.50183	123	63	6	10842	TUBA3D,TUBA3C,TUBA3E,KIF5B,TUBB4B,DYNC1LI1
PBK	4.47365e-96	2.44667	0.8	0.064	4.47366e-92		REAC	Post NMDA receptor activation events	REAC:R-HSA-438064	FALSE	0.0316017	1.50029	76	63	5	10842	TUBA3D,TUBA3C,TUBA3E,KPNA2,TUBB4B
CDKN2D	6.35876e-96	1.50613	0.804	0.058	6.35876e-92		REAC	Recruitment of mitotic centrosome proteins and complexes	REAC:R-HSA-380270	FALSE	0.0403953	1.39367	80	63	5	10842	CNTRL,HSP90AA1,TUBG1,NEK2,TUBB4B
ZWILCH	4.03103e-95	1.58641	0.773	0.035	4.03103e-91		REAC	Centrosome maturation	REAC:R-HSA-380287	FALSE	0.0403953	1.39367	80	63	5	10842	CNTRL,HSP90AA1,TUBG1,NEK2,TUBB4B
TUBG1	1.4592e-94	1.87512	0.871	0.124	1.4592e-90		REAC	Assembly and cell surface presentation of NMDA receptors	REAC:R-HSA-9609736	FALSE	0.0449141	1.34762	43	63	4	10842	TUBA3D,TUBA3C,TUBA3E,TUBB4B
DNAJC15	1.06581e-93	1.84518	0.831	0.083	1.06581e-89		WP	Parkin ubiquitin proteasomal system pathway	WP:WP2359	FALSE	0.00523729	2.28089	71	45	5	8286	TUBA3D,TUBA3C,TUBA3E,HSPA2,TUBB4B
EID3	1.88547e-93	1.97345	0.796	0.076	1.88547e-89		WP	Pathogenic Escherichia coli infection	WP:WP2272	FALSE	0.0295452	1.52951	55	45	4	8286	TUBA3D,TUBA3C,TUBA3E,TUBB4B
KIF5B	2.89092e-93	2.24531	0.942	0.291	2.89092e-89
RAN	2.91654e-93	2.20454	0.996	0.631	2.91654e-89
MTX2	2.72799e-92	1.72055	0.942	0.171	2.72799e-88
NEK2	3.26344e-92	1.89531	0.729	0.031	3.26344e-88
VCX	9.47071e-92	3.79343	0.756	0.058	9.47071e-88
SMC4	1.90613e-91	2.14559	0.849	0.117	1.90613e-87
RCN2	2.34888e-91	2.15631	0.951	0.272	2.34888e-87
EZH2	2.44721e-91	1.28286	0.738	0.029	2.44721e-87
CCDC112	4.16999e-91	1.91927	0.72	0.027	4.16999e-87
SMC1B	5.56021e-91	3.21255	0.751	0.06	5.56021e-87
ZWINT	7.74338e-91	1.37469	0.738	0.027	7.74338e-87
ACTL6A	1.60656e-90	1.73863	0.902	0.171	1.60656e-86
TUBB4B	5.29762e-90	2.82691	1	0.67	5.29762e-86
ASRGL1	6.27668e-90	2.78364	0.769	0.058	6.27668e-86
DYNC1LI1	1.60057e-89	1.60883	0.88	0.138	1.60057e-85
RBM46	8.08325e-89	1.43395	0.72	0.037	8.08325e-85
RANBP1	8.11251e-89	2.06553	0.982	0.544	8.11251e-85
TPR	2.53166e-87	2.06497	0.982	0.482	2.53166e-83
MORF4L1	1.25588e-86	2.07933	1	0.856	1.25588e-82
CPSF3	2.09744e-86	1.49344	0.773	0.068	2.09744e-82
SPDL1	2.45748e-86	1.27538	0.711	0.029	2.45748e-82
ILF2	2.93113e-86	1.85322	0.929	0.283	2.93113e-82
RP11-620J15.3	8.79884e-86	2.8416	0.836	0.14	8.79884e-82
STK31	1.77698e-85	1.78544	0.693	0.037	1.77698e-81
XRCC6	2.19455e-85	1.91891	0.978	0.505	2.19455e-81
SYCE2	6.36751e-85	1.48735	0.707	0.031	6.36751e-81
SQLE	9.57202e-85	1.53867	0.849	0.115	9.57202e-81
LRWD1	2.14593e-84	2.81192	0.809	0.101	2.14593e-80
UBA2	5.8556e-84	1.62038	0.911	0.219	5.8556e-80
HSF2BP	7.4738e-84	1.24989	0.676	0.023	7.4738e-80
LRRCC1	1.33217e-83	1.58563	0.756	0.064	1.33217e-79
VRK1	1.44501e-83	1.59239	0.707	0.043	1.44501e-79
CETN3	2.31122e-83	2.78004	0.907	0.212	2.31122e-79
LCA5L	2.52954e-83	2.20962	0.738	0.068	2.52954e-79
TPTE	4.6494e-83	2.15632	0.707	0.05	4.6494e-79
