# Supplementary material for: Efficient differentiation of human iPSCs into Leydig-like cells capable of long-term stable secretion of testosterone
Source: Stem Cell Reports. 2025 Jan 16;20(2):102392. doi: 10.1016/j.stemcr.2024.102392 (PMC11864132; doi:10.1016/j.stemcr.2024.102392)
Supplement: Table S5. Various hormone concentrations [file mmc6.xlsx]

## Sheet: in vitro
	name	1st	2nd	3rd	4th	Male Blood Concentration (normal upper limit)
	Cortisol	6.33	2.07	3.99	2.71	19.6	ug/dL
	Aldosterone	4	4.8	4.8	42.1	82.1	pg/mL
	Estradiol	71	22.6	48	54.7	48.8	pg/mL
	Testosterone	225	223	362	299	8.71	ng/mL
	Ratio of hormone concentration in culture supernatant to male blood concentration
	name	1st	2nd	3rd	4th	average
	Cortisol	0.322959	0.105612	0.203571	0.138265	0.192602
	Aldosterone	0.0487211	0.0584653	0.0584653	0.512789	0.16961
	Estradiol	1.45492	0.463115	0.983607	1.1209	1.00564
	Testosterone	25.8324	25.6028	41.5614	34.3284	31.8312

## Sheet: in vivo
Group2 vs Group3 (Fig5F-5H)
name	Testosterone	DHT	Estradiol
Group 2-1	0	3.9	0.92
Group 2-2	0	3.11	1.168
Group 2-3	0.0448	4.94	0.836
Group 2-4	0	2.13	1.12
Group 2-5	0	1.69	1.112
Group 2-6	0	2.76	1.236
Group 2-7	0.189	3.49	1.19
Group 2-8	0.494	0.795	0.476
Group 2-9	0.14	1.49	0.544
Group 2-10	0.15	0.596	0.442
Group3-1	0.0345	1.89	0.328
Group3-2	0.0355	1.91	0.1246
Group3-3	0.0431	1.95	0.0794
Group3-4	0.0135	1.12	0.1782
Group3-5	0.0117	1.61	0.097
Group3-6	0.0154	1.48	0.1568
Group3-7	0	1.62	0.334
Female (Fig6C-6E)
name	Testosterone	DHT	Estradiol
Transplanted-1	0.0867	4.17	0.932
Transplanted-2	0.122	4.03	1.032
Transplanted-3	0.148	3.72	0.958
Transplanted-4	0.127	3.82	0.816
Transplanted-5	0.0378	3.5	0.982
Transplanted-6	0	3.02	1.086
Transplanted-7	0.218	1.84	0.878
Transplanted-8	0.0698	1.81	0.97
Transplanted-9	0.0361	1.06	0.654
Control-1	0	2.92	0.238
Control-2	0	1.93	0.516
Control-3	0	1.77	0.522
Control-4	0	1.87	0.47
Control-5	0	2.18	0.766
Control-6	0	1.83	0.52
Control-7	0.0237	1.97	0.698
Control-8	0.0214	1.57	0.608
Male (Fig6G-6I)
name	Testosterone	DHT	Estradiol
Castrated-1	0	0	1.024
Castrated-2	0	0	0.88
Castrated-3	0	0	1.166
Castrated-4	0	0	0.726
Castrated-5	0	0.866	0.902
Castrated-6	0	0	0.81
Transplanted-1	0.0306	0.945	0.768
Transplanted-2	0	2.39	0.988
Transplanted-3	0.0259	0	1.29
Transplanted-4	0	2.46	1.36
Transplanted-5	0.0832	0	1.158
Transplanted-6	0.112	1.36	0.99
non-Castrated-1	0.0356	0	1.018
non-Castrated-2	1.47	0	0.774
non-Castrated-3	0.908	0	0.722
non-Castrated-4	0.57	2.66	0.684
non-Castrated-5	0.432	1.1	0.46
non-Castrated-6	1.56	1.25	0.964	The "non-Castrated group is not shown in Figures 6G-6I.
